# Supplementary material for: 4-(3-Methyl­benzene­sulfonamido)­phenyl 3-methyl­benzene­sulfonate
Source: Acta Crystallogr Sect E Struct Rep Online. 2012 Jan 7;68(Pt 2):o258. doi: 10.1107/S1600536811054808 (PMC3274951; doi:10.1107/S1600536811054808)
Supplement: Supplementary file 2 [file e-68-0o258-Isup2.hkl]

# 
# h,k,l, Fc-squared, Fo-squared, sigma(Fo-squared) and status flag 
# 
data_I
_shelx_title ' hb6544 in  C2/c  (100K)' 
_shelx_refln_list_code          4 
_shelx_F_calc_maximum      253.82 
_exptl_crystal_F_000       872.00 
_reflns_d_resolution_high  0.6533 
 
loop_ 
 _symmetry_equiv_pos_as_xyz 
 'x, y, z' 
 '-x, y, -z+1/2' 
 'x+1/2, y+1/2, z' 
 '-x+1/2, y+1/2, -z+1/2' 
 '-x, -y, -z' 
 'x, -y, z-1/2' 
 '-x+1/2, -y+1/2, -z' 
 'x+1/2, -y+1/2, z-1/2' 
 
_cell_length_a    14.4352 
_cell_length_b     9.1250 
_cell_length_c    15.4402 
_cell_angle_alpha  90.000 
_cell_angle_beta  109.700 
_cell_angle_gamma  90.000 
 
_shelx_F_squared_multiplier     1.000 
 
loop_ 
 _refln_index_h 
 _refln_index_k 
 _refln_index_l 
 _refln_F_squared_calc 
 _refln_F_squared_meas 
 _refln_F_squared_sigma 
 _refln_observed_status 
   2   0   0    23778.00    22017.57    555.04 o 
   4   0   0     2566.25     2148.38     24.82 o 
   6   0   0     1576.55     1338.19     13.35 o 
   8   0   0     2862.19     3714.14     37.20 o 
  10   0   0     2306.50     2191.80     24.83 o 
  12   0   0      176.53      198.00     10.44 o 
  14   0   0     1010.06      816.77     31.31 o 
  16   0   0       22.57       21.38      8.24 o 
  18   0   0        1.70       19.93      9.03 o 
  20   0   0     1210.48     1246.63     49.68 o 
   1   1   0       41.03       41.28      1.02 o 
   3   1   0     1059.17     1081.29     10.63 o 
   5   1   0      737.77      847.35      8.02 o 
   7   1   0    11426.04    12932.41    105.47 o 
   9   1   0     6060.40     6730.64     41.61 o 
  11   1   0      470.99      506.28      8.39 o 
  13   1   0       59.12       83.33      7.66 o 
  15   1   0     1064.98     1038.84     26.63 o 
  17   1   0      218.89      223.79     13.31 o 
  19   1   0      109.27      109.30     11.61 o 
   0   2   0     1048.56     1140.71     10.18 o 
   2   2   0     2426.71     2581.35     19.09 o 
   4   2   0      517.04      556.50      4.47 o 
   6   2   0     1126.35     1154.98      9.18 o 
   8   2   0     1040.67     1272.97     10.80 o 
  10   2   0       64.54       70.75      2.75 o 
  12   2   0       88.13       77.90      4.39 o 
  14   2   0      725.98      705.11     22.75 o 
  16   2   0       48.52       53.28      5.86 o 
  18   2   0        0.02        2.49      6.31 o 
  20   2   0       22.98       28.63      6.33 o 
   1   3   0      611.66      664.87      5.71 o 
   3   3   0       66.64       74.20      1.45 o 
   5   3   0     1191.43     1413.79      8.74 o 
   7   3   0        0.66        9.18      1.00 o 
   9   3   0     4216.24     4340.87     32.91 o 
  11   3   0      649.91      612.17     12.25 o 
  13   3   0       53.29       65.26      4.23 o 
  15   3   0      629.61      619.98     21.46 o 
  17   3   0        4.66        5.07      4.11 o 
  19   3   0      642.52      703.48     23.33 o 
   0   4   0    21018.17    21374.07    157.88 o 
   2   4   0    12050.21    12615.25     63.05 o 
   4   4   0       58.62       35.62      1.28 o 
   6   4   0     2492.65     2534.99     15.19 o 
   8   4   0      992.33      916.93      8.46 o 
  10   4   0       30.80       29.57      3.06 o 
  12   4   0     3179.45     3015.99     42.05 o 
  14   4   0      212.85      179.40      6.53 o 
  16   4   0      124.10      109.58      7.05 o 
  18   4   0      204.15      212.44     11.09 o 
   1   5   0     2277.62     2458.33     14.05 o 
   3   5   0     1208.62     1420.82      9.17 o 
   5   5   0      211.01      173.95      2.30 o 
   7   5   0       85.23      101.62      2.06 o 
   9   5   0     1823.88     1779.38     15.50 o 
  11   5   0     1628.04     1656.61     27.27 o 
  13   5   0     1012.47     1027.52     20.29 o 
  15   5   0      589.11      574.10     12.21 o 
  17   5   0      484.19      493.85     13.34 o 
  19   5   0      441.32      426.58     14.43 o 
   0   6   0      465.79      531.64      7.39 o 
   2   6   0      148.35      104.05      1.87 o 
   4   6   0     1202.78     1200.16      8.93 o 
   6   6   0       79.43      123.73      2.63 o 
   8   6   0     1163.15     1052.28     10.59 o 
  10   6   0     1746.08     1676.82     18.96 o 
  12   6   0       72.68       81.82      5.59 o 
  14   6   0        9.05        6.99      3.70 o 
  16   6   0      118.07      118.05      7.45 o 
  18   6   0        3.07        1.49      3.94 o 
   1   7   0       29.68       29.82      1.89 o 
   3   7   0      329.69      325.99      4.38 o 
   5   7   0     1229.45     1138.62     10.43 o 
   7   7   0       40.32       33.87      2.62 o 
   9   7   0      703.46      723.21     10.39 o 
  11   7   0       88.32       77.19      6.01 o 
  13   7   0        1.14        4.81      3.51 o 
  15   7   0        7.84        8.76      4.78 o 
  17   7   0       29.19       22.61      4.55 o 
   0   8   0      799.30      787.13     13.23 o 
   2   8   0      710.18      805.32     15.19 o 
   4   8   0     1268.30     1323.15     15.36 o 
   6   8   0     1220.56     1232.72     13.53 o 
   8   8   0      317.15      315.06      6.74 o 
  10   8   0      434.25      423.77      7.99 o 
  12   8   0      664.69      662.00     15.92 o 
  14   8   0      354.75      345.42     11.98 o 
  16   8   0      115.39       98.50      7.19 o 
   1   9   0       94.15      102.49      3.76 o 
   3   9   0       57.12       35.97      2.72 o 
   5   9   0      196.72      159.23      5.08 o 
   7   9   0      407.62      390.00     13.08 o 
   9   9   0       36.38       39.38      3.13 o 
  11   9   0     1005.51      961.59     15.25 o 
  13   9   0      722.77      747.99     17.76 o 
  15   9   0      663.17      654.70     17.42 o 
   0  10   0       14.57       12.45      5.43 o 
   2  10   0      146.79      141.15      5.41 o 
   4  10   0      915.86      891.52     21.16 o 
   6  10   0      148.15      137.15      5.17 o 
   8  10   0      156.42      142.18      5.78 o 
  10  10   0     1073.96     1115.23     16.78 o 
  12  10   0      220.69      231.15      9.54 o 
  14  10   0      163.02      177.61     10.32 o 
   1  11   0       42.04       46.46      3.53 o 
   3  11   0       48.78       56.40      3.62 o 
   5  11   0        2.16        5.81      2.40 o 
   7  11   0        0.39        0.88      2.41 o 
   9  11   0       44.96       61.85      5.76 o 
  11  11   0        1.81        3.79      3.39 o 
   0  12   0     1093.10     1139.43     23.61 o 
   2  12   0       93.15       93.19      5.16 o 
   4  12   0      384.04      428.12      9.32 o 
   6  12   0       81.97       72.23      5.68 o 
   8  12   0       19.53       23.57      3.84 o 
  10  12   0      599.87      649.59     20.66 o 
   1  13   0       53.19       66.22      4.36 o 
   3  13   0       80.15       90.34      5.38 o 
   5  13   0      326.98      337.27     13.97 o 
   7  13   0       61.48       62.48      6.63 o 
 -19   1   1       39.88       39.63      8.10 o 
 -17   1   1      337.57      321.90     21.65 o 
 -15   1   1        5.54       10.82      6.66 o 
 -13   1   1      464.75      369.98     10.88 o 
 -11   1   1       66.06       69.69      3.55 o 
  -9   1   1      838.91     1033.22      9.11 o 
  -7   1   1     8366.36     9685.55     59.99 o 
  -5   1   1      409.87      400.58      4.00 o 
  -3   1   1     6049.16     6268.81     43.29 o 
  -1   1   1     1654.93     1747.14     12.02 o 
   1   1   1    26548.42    25887.94    330.40 o 
   3   1   1      150.04      228.47      3.86 o 
   5   1   1     3796.04     4019.74     26.82 o 
   7   1   1     3870.29     4031.70     25.10 o 
   9   1   1     1844.22     1716.69     12.98 o 
  11   1   1      405.87      352.18      8.11 o 
  13   1   1       17.85       32.67      5.41 o 
  15   1   1      563.05      574.45     18.95 o 
  17   1   1      164.93      187.59     13.62 o 
  19   1   1      292.13      308.30     32.23 o 
 -20   2   1      622.81      622.61     18.35 o 
 -18   2   1       74.38       85.39      7.82 o 
 -16   2   1      930.23      845.41     24.38 o 
 -14   2   1     4122.04     3897.52     51.02 o 
 -12   2   1     2163.39     2135.50     30.76 o 
 -10   2   1     1669.79     1611.70     14.35 o 
  -8   2   1     2452.87     2128.84     14.49 o 
  -6   2   1      313.20      265.21      2.76 o 
  -4   2   1      524.79      420.93      3.43 o 
  -2   2   1    13617.70    12595.81     98.06 o 
   0   2   1    34303.29    32859.04    303.96 o 
   2   2   1     8478.02     8532.52     68.84 o 
   4   2   1      499.73      454.14      4.18 o 
   6   2   1     2670.90     2884.68     21.70 o 
   8   2   1      320.91      262.06      5.33 o 
  10   2   1      887.24      804.49      9.63 o 
  12   2   1     2348.53     2151.10     25.12 o 
  14   2   1      166.65      195.99      8.16 o 
  16   2   1      701.42      667.47     32.96 o 
  18   2   1       11.58       15.80      6.31 o 
  20   2   1        1.38        3.23      5.32 o 
 -19   3   1      342.78      323.00     14.39 o 
 -17   3   1       12.71       18.58      4.87 o 
 -15   3   1      649.88      660.56     13.58 o 
 -13   3   1      784.37      810.76     19.49 o 
 -11   3   1      227.34      289.85      6.44 o 
  -9   3   1      379.12      438.02      5.10 o 
  -7   3   1     1625.87     1677.43     10.68 o 
  -5   3   1     1000.21      980.72      6.49 o 
  -3   3   1      167.09      161.39      1.94 o 
  -1   3   1      720.24      704.39      5.60 o 
   1   3   1       30.42       18.92      0.77 o 
   3   3   1      449.73      564.99      4.38 o 
   5   3   1      577.90      542.30      4.24 o 
   7   3   1     4441.74     4780.26     34.36 o 
   9   3   1     1847.52     1879.42     18.16 o 
  11   3   1     1617.36     1638.69     18.35 o 
  13   3   1      192.89      203.83      7.23 o 
  15   3   1      565.32      578.90     14.89 o 
  17   3   1     1172.75     1112.45     23.26 o 
  19   3   1      786.08      798.41     20.67 o 
 -20   4   1       27.58       27.45      5.24 o 
 -18   4   1        0.64        3.12      3.63 o 
 -16   4   1      424.95      453.56     13.14 o 
 -14   4   1      211.20      205.94      7.71 o 
 -12   4   1       76.94       73.48      4.92 o 
 -10   4   1     2290.50     2156.11     21.51 o 
  -8   4   1      623.60      642.23      7.25 o 
  -6   4   1     1626.84     1726.24     10.72 o 
  -4   4   1     2903.88     3046.44     16.30 o 
  -2   4   1    10779.50    12444.84     67.40 o 
   0   4   1     1928.78     2215.63     12.51 o 
   2   4   1      963.30      973.96      6.13 o 
   4   4   1     1517.60     1673.26     10.98 o 
   6   4   1      695.54      590.58      5.18 o 
   8   4   1       54.19       73.09      3.94 o 
  10   4   1     2681.10     2616.57     29.27 o 
  12   4   1       86.14       75.40      4.72 o 
  14   4   1       68.49       82.42      5.07 o 
  16   4   1      162.36      179.21     13.66 o 
  18   4   1      174.02      176.42     10.82 o 
 -19   5   1       73.94       82.12      7.82 o 
 -17   5   1      191.94      172.70      9.09 o 
 -15   5   1       16.76        7.39      3.37 o 
 -13   5   1      267.77      263.89     10.07 o 
 -11   5   1       90.06       76.46      4.35 o 
  -9   5   1     8270.70     8186.92     58.23 o 
  -7   5   1     1409.08     1403.84     10.76 o 
  -5   5   1        0.64        1.08      0.59 o 
  -3   5   1       69.04      108.49      1.90 o 
  -1   5   1      508.24      555.83      4.15 o 
   1   5   1      840.10      798.85      5.86 o 
   3   5   1     1864.63     2059.53     11.46 o 
   5   5   1     2285.82     2272.75     14.62 o 
   7   5   1     4130.53     3972.04     31.08 o 
   9   5   1      764.76      755.26     12.12 o 
  11   5   1      136.31      123.58      5.64 o 
  13   5   1       33.26       36.56      3.73 o 
  15   5   1        3.34        7.18      2.84 o 
  17   5   1      103.26       88.59      6.94 o 
  19   5   1      154.66      152.09     18.12 o 
 -18   6   1        1.93       -0.95      3.89 o 
 -16   6   1        0.91        4.36      3.30 o 
 -14   6   1      674.60      637.52     16.31 o 
 -12   6   1      690.47      699.43     15.76 o 
 -10   6   1     3013.80     2865.39     26.00 o 
  -8   6   1     2770.45     2665.55     22.65 o 
  -6   6   1      617.26      614.41      6.57 o 
  -4   6   1     4394.71     4510.60     23.75 o 
  -2   6   1     3391.24     3384.75     18.29 o 
   0   6   1     5996.81     6043.60     31.75 o 
   2   6   1     2014.41     2181.98     13.27 o 
   4   6   1     1031.98     1047.19      7.55 o 
   6   6   1     3961.62     3852.41     25.33 o 
   8   6   1       54.36       54.96      2.19 o 
  10   6   1        7.63       10.12      3.65 o 
  12   6   1        1.87        3.82      2.68 o 
  14   6   1      121.01      118.05      6.90 o 
  16   6   1        6.75        9.79      3.58 o 
  18   6   1        3.29        4.25      4.13 o 
 -17   7   1      240.51      228.63      9.97 o 
 -15   7   1      165.82      164.39      9.83 o 
 -13   7   1     1865.43     1847.59     30.01 o 
 -11   7   1      655.19      622.05     11.77 o 
  -9   7   1     1002.42      954.70     12.46 o 
  -7   7   1       28.44       15.96      1.90 o 
  -5   7   1      404.01      425.46      8.50 o 
  -3   7   1       27.89       22.50      1.48 o 
  -1   7   1     1645.29     1587.54     13.02 o 
   1   7   1       32.70       33.18      1.88 o 
   3   7   1     2160.98     2141.64     16.64 o 
   5   7   1     5144.58     4795.66     35.54 o 
   7   7   1      264.63      290.11      5.40 o 
   9   7   1     1491.72     1400.06     15.78 o 
  11   7   1      407.83      391.03     11.23 o 
  13   7   1     1443.44     1487.25     25.95 o 
  15   7   1      770.44      752.13     16.22 o 
  17   7   1      320.93      278.08     10.30 o 
 -16   8   1      275.77      260.61     11.09 o 
 -14   8   1       10.75       14.77      4.24 o 
 -12   8   1      366.08      386.01      9.57 o 
 -10   8   1        1.36        4.80      2.05 o 
  -8   8   1      195.40      168.73      4.99 o 
  -6   8   1     1443.10     1583.34     16.14 o 
  -4   8   1     4627.00     4236.84     30.69 o 
  -2   8   1     5623.35     4946.64     37.12 o 
   0   8   1       97.98      106.48      4.65 o 
   2   8   1      587.50      622.68      7.81 o 
   4   8   1        9.19       11.31      1.68 o 
   6   8   1      156.89      119.86      4.02 o 
   8   8   1     1588.61     1491.35     17.05 o 
  10   8   1       28.31       28.73      3.79 o 
  12   8   1       26.34       31.68      4.72 o 
  14   8   1       45.84       50.18      8.28 o 
  16   8   1        9.23        4.35      3.57 o 
 -15   9   1       69.32       61.05      9.84 o 
 -13   9   1      172.44      160.07      8.88 o 
 -11   9   1       36.13       30.82      3.43 o 
  -9   9   1       71.64       80.76      4.19 o 
  -7   9   1        1.42        2.75      1.81 o 
  -5   9   1      230.78      233.62      6.14 o 
  -3   9   1        3.89        1.06      1.32 o 
  -1   9   1      242.29      211.63      5.59 o 
   1   9   1       43.82       33.12      3.27 o 
   3   9   1      534.00      462.52      9.51 o 
   5   9   1       61.98       43.57      3.16 o 
   7   9   1       24.89       19.19      2.37 o 
   9   9   1       27.83       25.98      2.74 o 
  11   9   1       48.85       47.78      5.43 o 
  13   9   1        5.22        4.20      3.82 o 
  15   9   1        1.97        0.98      3.39 o 
 -14  10   1      493.46      495.31     14.34 o 
 -12  10   1      237.87      236.00     10.23 o 
 -10  10   1     1471.79     1506.61     20.48 o 
  -8  10   1       60.98       57.10      4.17 o 
  -6  10   1      117.25      124.18      6.41 o 
  -4  10   1      430.42      472.71      8.23 o 
  -2  10   1      143.36      141.97      4.78 o 
   0  10   1       60.73       85.27      4.71 o 
   2  10   1        0.57       -1.46      1.47 o 
   4  10   1      251.66      270.35      7.99 o 
   6  10   1      385.52      419.66      8.07 o 
   8  10   1      459.19      466.04     12.94 o 
  10  10   1      693.49      701.90     14.80 o 
  12  10   1      251.10      258.22     10.16 o 
  14  10   1       11.43       11.02      5.19 o 
 -11  11   1      307.33      333.71     15.76 o 
  -9  11   1      247.90      254.92      8.79 o 
  -7  11   1        1.15       -0.97      2.24 o 
  -5  11   1       13.96       16.18      2.77 o 
  -3  11   1      284.08      271.51      6.58 o 
  -1  11   1       48.92       46.91      3.31 o 
   1  11   1      201.22      207.73      6.55 o 
   3  11   1       45.85       44.24      4.35 o 
   5  11   1      584.98      629.76     12.06 o 
   7  11   1       47.72       38.11      4.21 o 
   9  11   1       83.77       98.68      6.41 o 
  11  11   1     1226.06     1236.01     25.88 o 
 -10  12   1      163.38      151.21      8.33 o 
  -8  12   1       17.63       19.52      3.59 o 
  -6  12   1      256.80      248.26      9.07 o 
  -4  12   1     1545.61     1536.77     20.77 o 
  -2  12   1      409.80      399.26      7.89 o 
   0  12   1      299.27      324.65      7.09 o 
   2  12   1       60.39       62.62      4.63 o 
   4  12   1        2.50        5.08      2.64 o 
   6  12   1      189.24      178.70      9.43 o 
   8  12   1       95.46       77.38      5.74 o 
  -7  13   1        2.12        0.63      2.94 o 
  -5  13   1      123.68      128.00      6.72 o 
  -3  13   1       19.73       25.45      3.62 o 
  -1  13   1      371.74      392.23     11.82 o 
   1  13   1      201.00      211.06      7.59 o 
   3  13   1       79.53       67.05      4.71 o 
   5  13   1      130.65      116.00      8.42 o 
 -20   0   2     1970.85     1923.99     64.73 o 
 -18   0   2      276.89      228.97     19.79 o 
 -16   0   2      374.38      419.26     23.68 o 
 -14   0   2     1696.89     1483.87     41.95 o 
 -12   0   2      149.95      158.70      6.68 o 
 -10   0   2     2463.69     2106.58     20.16 o 
  -8   0   2     5510.60     5263.13     44.52 o 
  -6   0   2    13804.57    14311.04    117.36 o 
  -4   0   2    64426.66    61390.74    627.17 o 
  -2   0   2    17693.79    17445.10    175.49 o 
   0   0   2    12092.27    11968.55    148.19 o 
   2   0   2     3404.59     3283.45     33.52 o 
   4   0   2      120.99      146.02      2.71 o 
   6   0   2      377.99      406.31      6.24 o 
   8   0   2     2481.99     2787.51     31.33 o 
  10   0   2       13.24       63.83      3.83 o 
  12   0   2       51.90       63.08      6.23 o 
  14   0   2       98.84      160.66     13.79 o 
  16   0   2      216.51      208.04     17.05 o 
  18   0   2      751.71      809.16     36.64 o 
 -21   1   2      399.81      431.12     16.09 o 
 -19   1   2      275.28      269.35     12.65 o 
 -17   1   2      324.55      311.44     12.92 o 
 -15   1   2        7.40        6.61      3.32 o 
 -13   1   2        6.57        3.58      2.30 o 
 -11   1   2      265.87      314.62      7.10 o 
  -9   1   2        2.36        5.36      1.22 o 
  -7   1   2      846.81     1015.37      7.20 o 
  -5   1   2        1.77       12.73      0.74 o 
  -3   1   2      659.10      702.66      7.19 o 
  -1   1   2      270.10      290.71      2.60 o 
   1   1   2    34435.50    33551.61    315.98 o 
   3   1   2    11896.41    11865.18    114.25 o 
   5   1   2    10696.45    10934.78     75.21 o 
   7   1   2     5827.53     5747.63     35.78 o 
   9   1   2     1642.45     1538.17     13.77 o 
  11   1   2     3203.09     2958.68    117.55 o 
  13   1   2      186.43      203.28      8.34 o 
  15   1   2        3.38        2.24      4.00 o 
  17   1   2       78.40       96.91     10.34 o 
  19   1   2        9.29       16.16      6.64 o 
 -20   2   2       27.52       44.83      6.86 o 
 -18   2   2      240.21      251.04     12.86 o 
 -16   2   2       16.24       11.36      4.00 o 
 -14   2   2      105.10      125.33      8.59 o 
 -12   2   2       44.10       60.23      4.92 o 
 -10   2   2     1166.16     1245.80     11.55 o 
  -8   2   2      248.93      267.54      3.12 o 
  -6   2   2     3761.07     3987.45     21.65 o 
  -4   2   2     3978.45     4196.63     25.70 o 
  -2   2   2       52.14       45.92      1.28 o 
   0   2   2        8.57        0.75      0.70 o 
   2   2   2      865.96      855.05      8.75 o 
   4   2   2     2498.63     2780.64     24.31 o 
   6   2   2       78.09       77.49      1.76 o 
   8   2   2      654.36      683.02      6.63 o 
  10   2   2      463.25      465.41      7.86 o 
  12   2   2      272.87      313.91     16.14 o 
  14   2   2      134.87      137.91      7.99 o 
  16   2   2        2.42        5.18      4.84 o 
  18   2   2        0.74        1.21      5.56 o 
 -19   3   2      810.23      832.08     17.92 o 
 -17   3   2       38.92       28.11      4.44 o 
 -15   3   2      404.56      368.53     10.01 o 
 -13   3   2     1001.61      918.67     20.69 o 
 -11   3   2     5253.96     4942.59     45.62 o 
  -9   3   2      248.19      232.26      3.25 o 
  -7   3   2      413.27      558.42      4.92 o 
  -5   3   2      306.87      331.59      3.37 o 
  -3   3   2     2120.22     2369.74     12.63 o 
  -1   3   2     3718.18     3839.53     19.66 o 
   1   3   2     1541.52     1719.52     10.17 o 
   3   3   2        6.56        3.33      0.97 o 
   5   3   2      554.75      505.39      7.00 o 
   7   3   2     3183.69     3187.83     23.04 o 
   9   3   2     6063.39     5907.64     42.49 o 
  11   3   2      448.01      444.10      9.17 o 
  13   3   2      373.90      332.56      9.06 o 
  15   3   2        2.07        1.10      4.21 o 
  17   3   2        0.08        2.52      4.96 o 
  19   3   2       98.88      106.17      9.03 o 
 -20   4   2      663.22      642.09     31.02 o 
 -18   4   2      666.29      666.79     15.72 o 
 -16   4   2      177.22      153.81      8.04 o 
 -14   4   2     1106.01     1077.51     18.16 o 
 -12   4   2     1392.47     1323.43     18.43 o 
 -10   4   2     3009.45     3016.34     25.65 o 
  -8   4   2     5342.70     5197.05     29.02 o 
  -6   4   2      599.32      571.67      5.14 o 
  -4   4   2      968.43      841.75      6.97 o 
  -2   4   2     2767.62     2664.70     14.81 o 
   0   4   2      478.99      447.13      3.47 o 
   2   4   2     5419.37     5871.81     33.55 o 
   4   4   2      852.58      911.48      6.55 o 
   6   4   2       58.26       50.65      1.55 o 
   8   4   2      638.73      580.66      7.48 o 
  10   4   2       75.96      108.08      4.08 o 
  12   4   2      399.92      332.72      7.92 o 
  14   4   2       18.80       18.03      3.53 o 
  16   4   2      275.05      290.72     11.45 o 
  18   4   2        0.72        1.31      4.24 o 
 -19   5   2       78.30       64.20      7.09 o 
 -17   5   2      426.71      424.88     13.57 o 
 -15   5   2      194.11      201.73      8.24 o 
 -13   5   2      380.86      379.18     10.11 o 
 -11   5   2      181.58      182.87      5.28 o 
  -9   5   2     2165.09     2050.12     22.66 o 
  -7   5   2     1075.71     1028.24      8.43 o 
  -5   5   2     1108.65     1162.48      8.07 o 
  -3   5   2       50.15       44.38      1.53 o 
  -1   5   2       60.29      137.21      2.70 o 
   1   5   2     2959.58     3014.20     17.37 o 
   3   5   2      838.48      813.95      6.34 o 
   5   5   2     5174.68     4854.90     27.75 o 
   7   5   2     1414.78     1424.83     13.63 o 
   9   5   2      169.69      163.82      5.44 o 
  11   5   2     2202.26     2167.13     28.87 o 
  13   5   2      706.20      716.35     13.97 o 
  15   5   2      883.00      884.66     15.57 o 
  17   5   2      859.98      864.61     22.00 o 
 -18   6   2      101.04       99.30      8.37 o 
 -16   6   2      487.40      497.31     14.50 o 
 -14   6   2      183.62      189.18      8.48 o 
 -12   6   2      688.24      674.90     12.10 o 
 -10   6   2       10.17       14.92      2.05 o 
  -8   6   2     1111.09     1014.23     11.22 o 
  -6   6   2     1498.63     1617.78     12.18 o 
  -4   6   2     2018.62     1890.55     11.40 o 
  -2   6   2       84.93       45.01      1.93 o 
   0   6   2     3068.41     2955.91     15.78 o 
   2   6   2        0.19        4.66      0.91 o 
   4   6   2      171.60      158.22      2.67 o 
   6   6   2     1377.61     1422.65     17.60 o 
   8   6   2      332.12      313.13      5.94 o 
  10   6   2       40.88       35.45      3.56 o 
  12   6   2        8.48        5.39      2.54 o 
  14   6   2      169.71      186.52      8.80 o 
  16   6   2        0.05       -2.75      2.75 o 
  18   6   2       40.81       26.30      9.71 o 
 -17   7   2      163.70      162.31     10.08 o 
 -15   7   2        4.22        1.25      3.42 o 
 -13   7   2      506.02      500.50     10.63 o 
 -11   7   2       28.09       24.46      2.55 o 
  -9   7   2      874.03      849.98     12.04 o 
  -7   7   2      189.42      154.66      4.02 o 
  -5   7   2        5.77        2.42      1.01 o 
  -3   7   2      102.12      121.93      3.23 o 
  -1   7   2      488.15      419.20      5.14 o 
   1   7   2       35.24       42.29      1.78 o 
   3   7   2     1184.91     1090.47     10.65 o 
   5   7   2     1268.23     1328.72     13.43 o 
   7   7   2     2305.14     2160.49     19.83 o 
   9   7   2      144.96      156.41      7.09 o 
  11   7   2      443.14      440.13     11.91 o 
  13   7   2      373.19      374.78     12.56 o 
  15   7   2        2.28        4.61      3.29 o 
  17   7   2       44.80       57.06      5.87 o 
 -16   8   2      224.51      222.08     16.35 o 
 -14   8   2      158.60      154.18      9.47 o 
 -12   8   2      633.93      649.94     12.88 o 
 -10   8   2     1524.47     1505.31     17.61 o 
  -8   8   2     3389.49     3334.87     31.00 o 
  -6   8   2      152.30      197.57      5.25 o 
  -4   8   2      628.18      598.27     10.11 o 
  -2   8   2      839.80      759.50      8.80 o 
   0   8   2       35.95       21.31      2.03 o 
   2   8   2     1071.59     1037.50     10.91 o 
   4   8   2        0.73        1.68      1.33 o 
   6   8   2       17.52       30.74      2.45 o 
   8   8   2      547.43      535.02      9.13 o 
  10   8   2      170.79      176.88      7.90 o 
  12   8   2      239.36      234.78      9.48 o 
  14   8   2       48.43       55.21      5.58 o 
  16   8   2        0.50       -0.01      3.32 o 
 -15   9   2       45.13       37.28      7.06 o 
 -13   9   2      260.08      266.70      8.35 o 
 -11   9   2      153.05      157.25      7.22 o 
  -9   9   2       84.43      109.44      5.45 o 
  -7   9   2      344.28      327.68      8.29 o 
  -5   9   2      167.58      198.09      6.57 o 
  -3   9   2      556.47      510.72      7.45 o 
  -1   9   2     2006.42     1809.26     17.20 o 
   1   9   2      156.84      145.36      4.75 o 
   3   9   2      498.26      483.38      8.11 o 
   5   9   2      434.82      436.01      7.88 o 
   7   9   2      299.02      328.06      6.60 o 
   9   9   2      256.17      233.50      8.10 o 
  11   9   2      753.66      762.85     17.33 o 
  13   9   2     1672.64     1709.51     26.94 o 
  15   9   2      625.63      638.25     30.91 o 
 -14  10   2      413.05      397.94     16.15 o 
 -12  10   2       53.90       44.56      6.18 o 
 -10  10   2      335.77      314.55      8.31 o 
  -8  10   2      179.19      176.38      7.71 o 
  -6  10   2      603.36      597.71     12.98 o 
  -4  10   2      310.29      334.93     10.50 o 
  -2  10   2        0.34        2.15      1.59 o 
   0  10   2      123.79      102.30      4.24 o 
   2  10   2        2.50        2.60      1.83 o 
   4  10   2      203.94      201.11      5.81 o 
   6  10   2      572.01      568.18      9.60 o 
   8  10   2      411.66      402.31      8.16 o 
  10  10   2       53.80       54.30      5.15 o 
  12  10   2      254.94      228.28     12.68 o 
 -13  11   2       16.62       14.15      4.53 o 
 -11  11   2       68.03       72.03      5.78 o 
  -9  11   2        3.75        3.44      2.75 o 
  -7  11   2        0.39        1.90      2.34 o 
  -5  11   2       13.10       11.13      2.49 o 
  -3  11   2       27.74       27.77      2.78 o 
  -1  11   2       59.72       55.75      3.33 o 
   1  11   2        0.24        3.63      1.86 o 
   3  11   2       35.89       33.17      3.90 o 
   5  11   2        1.72        2.53      2.31 o 
   7  11   2        0.28        0.29      2.04 o 
   9  11   2       46.11       45.70      5.69 o 
  11  11   2      164.73      180.13     11.62 o 
 -10  12   2      476.47      491.95     17.28 o 
  -8  12   2       87.12      104.31      6.75 o 
  -6  12   2      411.10      382.95     10.95 o 
  -4  12   2     1603.61     1696.83     27.50 o 
  -2  12   2      103.33      103.96      4.78 o 
   0  12   2       10.56       11.47      2.71 o 
   2  12   2       96.62       94.60      5.49 o 
   4  12   2       11.16       15.48      3.15 o 
   6  12   2        7.48       12.98      3.27 o 
   8  12   2        0.84        1.05      3.53 o 
  -7  13   2        0.61        2.49      2.91 o 
  -5  13   2      131.44      124.51      6.67 o 
  -3  13   2      129.87      132.46      6.25 o 
  -1  13   2      128.04      138.61      6.32 o 
   1  13   2      753.35      757.24     14.02 o 
   3  13   2      379.77      361.53      9.94 o 
   5  13   2      521.01      542.65     13.24 o 
 -21   1   3      430.86      453.93     17.52 o 
 -19   1   3       51.13       55.09      6.80 o 
 -17   1   3        8.31       10.04      6.56 o 
 -15   1   3      196.93      190.79      8.53 o 
 -13   1   3     2452.40     2143.16     20.98 o 
 -11   1   3      124.69       77.62      3.05 o 
  -9   1   3      711.36      662.05      5.63 o 
  -7   1   3     2650.00     3256.00     17.02 o 
  -5   1   3       44.69       48.70      1.19 o 
  -3   1   3    45088.95    43442.74    401.13 o 
  -1   1   3     1257.14     1416.49      9.57 o 
   1   1   3    16805.14    16285.92    124.67 o 
   3   1   3       41.32      109.07      2.01 o 
   7   1   3     6529.55     6883.92     50.73 o 
   9   1   3     2757.53     2751.06     25.44 o 
  11   1   3     5057.67     5061.29     46.90 o 
  13   1   3       23.08       39.61      4.75 o 
  15   1   3       61.03       42.78      6.72 o 
  17   1   3       22.11       22.97      6.27 o 
  19   1   3       94.86       81.48     10.22 o 
 -20   2   3     2310.00     2313.31     41.27 o 
 -18   2   3     3501.58     3434.65     73.90 o 
 -16   2   3      434.31      417.46     10.87 o 
 -14   2   3      805.28      740.10     13.81 o 
 -12   2   3     3144.87     3171.07     37.99 o 
 -10   2   3     1122.29     1115.83      9.25 o 
  -8   2   3     1109.72      921.55      6.64 o 
  -6   2   3      131.48      198.20      2.59 o 
  -4   2   3       43.92       95.61      1.52 o 
  -2   2   3     2845.32     2802.20     15.32 o 
   0   2   3    12965.63    13132.10     71.45 o 
   2   2   3    26657.84    26920.64    302.26 o 
   4   2   3     1420.37     1404.64     16.60 o 
   6   2   3      514.63      672.75      6.25 o 
   8   2   3       39.87      116.84      2.48 o 
  10   2   3     2695.96     2913.53     29.06 o 
  12   2   3     1518.22     1455.75     24.60 o 
  14   2   3       10.23       15.54      3.78 o 
  16   2   3      656.57      709.32     22.23 o 
  18   2   3      383.23      396.59     17.86 o 
 -21   3   3       11.02       16.11      9.38 o 
 -19   3   3       77.83       83.07      6.86 o 
 -17   3   3      482.69      488.72     12.64 o 
 -15   3   3      187.96      165.37      7.30 o 
 -13   3   3      314.49      263.95      7.47 o 
 -11   3   3     1404.54     1328.93     16.59 o 
  -9   3   3     2141.93     2046.41     13.51 o 
  -7   3   3      136.14      107.74      2.52 o 
  -5   3   3     2973.31     3096.20     16.89 o 
  -3   3   3     3899.02     3839.29     21.20 o 
  -1   3   3     3595.30     3379.97     17.01 o 
   1   3   3     1591.41     1385.95      7.57 o 
   3   3   3     5063.44     5221.39     32.84 o 
   5   3   3     1961.59     2058.90     17.57 o 
   7   3   3      881.84      867.22      7.42 o 
   9   3   3     1780.54     1915.10     15.16 o 
  11   3   3     1085.87     1066.67     16.32 o 
  13   3   3     2514.41     2420.31     37.97 o 
  15   3   3      550.99      547.28     18.55 o 
  17   3   3      370.17      386.68     17.12 o 
 -20   4   3       28.53       30.67      5.69 o 
 -18   4   3      148.34      146.14      8.56 o 
 -16   4   3      278.38      303.69     12.96 o 
 -14   4   3      555.21      569.76     12.62 o 
 -12   4   3      224.37      254.16      6.37 o 
 -10   4   3     2972.07     2990.29     25.71 o 
  -8   4   3       46.99       21.30      1.24 o 
  -6   4   3      232.44      319.36      3.42 o 
  -4   4   3       28.95       25.93      1.37 o 
  -2   4   3       27.82       30.31      0.93 o 
   0   4   3      392.60      337.17      2.89 o 
   2   4   3     2124.58     2535.06     14.10 o 
   4   4   3      649.10      706.61      5.70 o 
   6   4   3      803.77      817.98      7.89 o 
   8   4   3        7.58        9.93      1.19 o 
  10   4   3      735.35      727.92     15.70 o 
  12   4   3      140.86      151.65      6.58 o 
  14   4   3       23.71       33.75      4.21 o 
  16   4   3       20.74       32.47      5.48 o 
  18   4   3      319.91      324.42     13.04 o 
 -19   5   3       24.14       19.90      5.20 o 
 -17   5   3        0.91       -1.63      3.60 o 
 -15   5   3        5.14       -0.04      3.12 o 
 -13   5   3      234.26      241.71      6.37 o 
 -11   5   3      859.22      789.25     10.28 o 
  -9   5   3       76.14       68.98      2.93 o 
  -7   5   3      480.55      478.88      4.91 o 
  -5   5   3      188.20      206.00      2.65 o 
  -3   5   3      984.51      948.77      6.21 o 
  -1   5   3     5412.13     5886.35     28.19 o 
   1   5   3     2201.43     2203.35     12.49 o 
   3   5   3     2269.49     2439.70     15.21 o 
   5   5   3       85.35       90.07      2.22 o 
   7   5   3      179.42      173.08      3.44 o 
   9   5   3     3139.69     3032.16     36.69 o 
  11   5   3        0.31        1.12      2.57 o 
  13   5   3        0.08       -2.24      2.24 o 
  15   5   3       11.18        9.99      3.26 o 
  17   5   3       16.03       28.72      5.77 o 
 -18   6   3      380.47      384.22     13.53 o 
 -16   6   3      414.63      439.75     13.60 o 
 -14   6   3      574.54      539.60     17.55 o 
 -12   6   3     2167.08     2102.59     26.36 o 
 -10   6   3     1207.04     1148.17     13.86 o 
  -8   6   3     2255.16     2181.64     18.96 o 
  -6   6   3     1878.76     1752.70     12.43 o 
  -4   6   3      323.24      290.01      3.24 o 
  -2   6   3     2026.97     2102.35     11.96 o 
   0   6   3     1083.72     1167.23      8.24 o 
   2   6   3     3977.36     3938.07     22.59 o 
   4   6   3        3.69        3.94      1.17 o 
   6   6   3     3867.21     3742.78     33.91 o 
   8   6   3      815.32      777.26     13.03 o 
  10   6   3      778.38      761.40     13.86 o 
  12   6   3       11.76       12.44      2.92 o 
  14   6   3       29.76       25.79      3.77 o 
  16   6   3      151.62      154.72      7.64 o 
 -17   7   3       24.83       21.72      5.06 o 
 -15   7   3       60.69       62.89      6.30 o 
 -13   7   3      338.91      352.47     10.20 o 
 -11   7   3        4.29        2.80      1.71 o 
  -9   7   3      263.88      273.23      6.11 o 
  -7   7   3     1656.88     1540.15     13.63 o 
  -5   7   3     1007.95     1168.73     10.84 o 
  -3   7   3     3374.16     3317.80     23.49 o 
  -1   7   3     8835.90     8575.67     53.31 o 
   1   7   3     4712.66     4583.38     36.95 o 
   3   7   3     3213.31     3188.16     24.19 o 
   5   7   3      812.25      761.27     14.81 o 
   7   7   3      346.30      357.57      6.38 o 
   9   7   3      469.18      473.55     10.76 o 
  11   7   3      577.16      574.64     12.54 o 
  13   7   3      989.36      993.85     18.22 o 
  15   7   3      125.19      119.54      7.80 o 
 -16   8   3       77.25       86.43      7.47 o 
 -14   8   3      153.17      147.34      6.74 o 
 -12   8   3      297.00      322.24      7.29 o 
 -10   8   3      484.09      460.68     11.55 o 
  -8   8   3     5378.15     5012.06     43.20 o 
  -6   8   3     1714.33     1596.75     16.08 o 
  -4   8   3      979.70      899.87     10.51 o 
  -2   8   3      258.02      291.66      5.15 o 
   0   8   3     2262.05     2131.89     17.54 o 
   2   8   3      259.44      257.85      4.98 o 
   4   8   3       11.02       10.12      1.77 o 
   6   8   3        3.81       -0.76      1.48 o 
   8   8   3        5.14        6.45      2.49 o 
  10   8   3      111.19       97.94      6.71 o 
  12   8   3       51.55       39.91      4.58 o 
  14   8   3      426.45      423.35     16.79 o 
 -15   9   3       17.94       24.22      5.99 o 
 -13   9   3        3.57        4.38      2.78 o 
 -11   9   3       10.01       10.96      2.51 o 
  -9   9   3      362.36      348.02      9.32 o 
  -7   9   3        3.31        8.55      2.55 o 
  -5   9   3        4.38        5.71      1.86 o 
  -3   9   3      237.24      216.74      5.20 o 
  -1   9   3      290.33      240.79      6.31 o 
   1   9   3      165.15      128.02      4.18 o 
   3   9   3       84.49       75.81      4.13 o 
   5   9   3      173.51      155.79      5.18 o 
   7   9   3        2.28        4.83      1.92 o 
   9   9   3       11.28        8.44      2.92 o 
  11   9   3      187.70      197.42      8.89 o 
  13   9   3       28.75       37.69      7.04 o 
 -14  10   3      210.63      215.06      9.01 o 
 -12  10   3        0.43       -0.52      2.25 o 
 -10  10   3      306.79      299.21      9.71 o 
  -8  10   3      242.84      242.88      7.93 o 
  -6  10   3      112.44      114.94      5.15 o 
  -4  10   3      491.18      523.84     12.77 o 
  -2  10   3       12.32       15.93      1.96 o 
   0  10   3       11.39        5.21      1.69 o 
   2  10   3        3.95        8.31      2.29 o 
   4  10   3      283.19      306.90      7.28 o 
   6  10   3        1.97        2.45      1.77 o 
   8  10   3        2.89        4.50      2.64 o 
  10  10   3      222.48      221.08      9.44 o 
  12  10   3      142.60      151.51      8.36 o 
 -13  11   3       95.80       93.27     11.62 o 
 -11  11   3      151.34      179.99     10.23 o 
  -9  11   3      816.45      803.10     15.62 o 
  -7  11   3      145.78      142.68      6.33 o 
  -5  11   3      171.21      149.30      5.83 o 
  -3  11   3     1017.87     1080.45     14.83 o 
  -1  11   3      352.51      351.91      7.50 o 
   1  11   3     1678.59     1714.58     23.82 o 
   3  11   3       17.94       15.35      3.13 o 
   5  11   3      170.22      184.64      5.78 o 
   7  11   3      772.51      796.95     14.53 o 
   9  11   3       11.93        9.07      4.01 o 
  11  11   3     1164.38     1258.04     26.49 o 
 -10  12   3      198.10      210.11      9.66 o 
  -8  12   3      511.50      504.33     16.17 o 
  -6  12   3      398.15      370.77      9.48 o 
  -4  12   3        0.27        4.20      2.26 o 
  -2  12   3        5.01       11.20      2.45 o 
   0  12   3        0.04       -1.13      2.15 o 
   2  12   3        5.56       12.32      3.20 o 
   4  12   3       99.27      100.57      5.85 o 
   6  12   3        0.46        0.54      2.62 o 
   8  12   3       72.15       64.45      7.84 o 
  -7  13   3        3.82       12.31      3.36 o 
  -5  13   3      129.45      137.13      6.99 o 
  -3  13   3      312.26      353.31      9.66 o 
  -1  13   3       35.76       39.76      4.16 o 
   1  13   3      373.17      374.67      9.72 o 
   3  13   3      223.89      222.39      8.29 o 
   5  13   3       26.18       26.06      6.26 o 
 -20   0   4     3329.83     3511.43     62.96 o 
 -18   0   4      974.41      919.07     24.49 o 
 -16   0   4      258.51      287.46     10.56 o 
 -14   0   4      872.01      723.26     18.35 o 
 -12   0   4     3974.24     4382.61     49.58 o 
 -10   0   4    11408.72    11831.38    142.83 o 
  -8   0   4      526.66      459.94      6.62 o 
  -6   0   4     8988.33     9731.94     60.17 o 
  -4   0   4    30250.88    30968.54    216.46 o 
  -2   0   4    11165.44    12337.01    108.44 o 
   0   0   4    56419.80    52325.51    556.29 o 
   2   0   4      188.12      192.53      3.17 o 
   4   0   4      401.72      396.75      4.56 o 
   6   0   4     2661.16     2655.39     24.63 o 
   8   0   4     4332.55     4774.79     53.16 o 
  10   0   4     1892.56     1914.02     29.89 o 
  12   0   4     3178.63     3067.70     51.81 o 
  14   0   4      106.99      124.99     14.07 o 
  16   0   4     1638.36     1619.66     51.75 o 
  18   0   4      696.12      727.88     34.58 o 
 -21   1   4      169.96      170.22      9.51 o 
 -19   1   4      125.98      116.47      6.50 o 
 -17   1   4       35.01       37.40      4.30 o 
 -15   1   4       13.04       10.20      2.83 o 
 -13   1   4     1553.63     1450.72     16.26 o 
 -11   1   4     1109.24     1119.81     11.06 o 
  -9   1   4      466.34      421.90      4.30 o 
  -7   1   4      705.32      907.56      5.88 o 
  -5   1   4     4395.54     4393.89     19.05 o 
  -3   1   4    46977.72    45478.27    299.91 o 
  -1   1   4    11659.49    11761.46     74.39 o 
   1   1   4    16464.96    16444.73    147.23 o 
   3   1   4     3107.57     3082.56     26.58 o 
   5   1   4       37.46       24.81      1.51 o 
   7   1   4     4445.77     4628.17     35.40 o 
   9   1   4     1957.13     1956.99     20.85 o 
  11   1   4        4.07        4.03      2.10 o 
  13   1   4       84.48       80.44      8.32 o 
  15   1   4        9.07        6.79      4.54 o 
  17   1   4        0.66       -4.36      4.36 o 
 -20   2   4      248.91      225.81     10.13 o 
 -18   2   4        2.33        2.85      3.39 o 
 -16   2   4      148.86      159.89      7.57 o 
 -14   2   4      153.18      168.94      8.15 o 
 -12   2   4      209.17      215.25      5.47 o 
 -10   2   4      632.74      633.04      5.76 o 
  -8   2   4     1808.16     2022.52     12.86 o 
  -6   2   4        7.45        1.96      0.40 o 
  -4   2   4     3841.43     4063.27     18.39 o 
  -2   2   4      881.04     1020.57      6.30 o 
   0   2   4      334.82      376.85      3.48 o 
   2   2   4     2343.68     2430.93     25.61 o 
   4   2   4     8373.62     9266.06     79.78 o 
   6   2   4     1402.24     1547.55     17.69 o 
   8   2   4      387.14      398.04      5.53 o 
  10   2   4      582.56      544.89      9.07 o 
  12   2   4       13.12       18.79      3.61 o 
  14   2   4      126.33      117.46      7.92 o 
  16   2   4       44.96       40.10      7.34 o 
  18   2   4       51.31       44.17      8.01 o 
 -21   3   4       61.09       61.02      7.31 o 
 -19   3   4        4.11       -0.29      3.68 o 
 -17   3   4     1192.97     1162.78     23.90 o 
 -15   3   4      879.78      787.64     15.16 o 
 -13   3   4     1423.02     1336.14     18.65 o 
 -11   3   4     4272.25     4065.81     30.49 o 
  -9   3   4      480.21      484.33      4.75 o 
  -7   3   4      930.26     1062.85      7.21 o 
  -5   3   4      256.56      292.21      2.55 o 
  -3   3   4       27.18       54.00      1.07 o 
  -1   3   4      777.12      683.29      4.41 o 
   1   3   4       91.13       80.38      1.46 o 
   3   3   4     5507.37     6032.87     40.19 o 
   5   3   4       13.01        2.90      1.01 o 
   7   3   4     1589.52     1594.29     11.80 o 
   9   3   4     8630.31     8212.32     58.40 o 
  11   3   4       19.80       28.26      3.21 o 
  13   3   4       34.71       48.81      6.78 o 
  15   3   4        1.05        2.96      3.37 o 
  17   3   4      318.99      341.48     17.74 o 
 -20   4   4      266.28      275.78     11.98 o 
 -18   4   4     1767.17     1734.66     38.13 o 
 -16   4   4      265.73      247.29      8.97 o 
 -14   4   4      994.56     1017.73     20.93 o 
 -12   4   4     6168.69     6030.43     57.92 o 
 -10   4   4       58.20       56.85      2.48 o 
  -8   4   4      389.64      339.74      4.90 o 
  -6   4   4      170.94      178.95      2.94 o 
  -4   4   4     4190.54     4529.03     21.76 o 
  -2   4   4      344.78      400.20      3.44 o 
   0   4   4     2502.97     2720.22     14.44 o 
   2   4   4     2656.43     3028.92     16.78 o 
   4   4   4      431.28      440.83      4.02 o 
   6   4   4      230.96      206.11      3.09 o 
   8   4   4      379.69      407.32      5.12 o 
  10   4   4     1340.13     1354.02     17.90 o 
  12   4   4      245.92      218.69      7.46 o 
  14   4   4      376.68      354.78     12.42 o 
  16   4   4     1602.58     1645.55     29.48 o 
  18   4   4     1067.47     1125.48     31.09 o 
 -19   5   4        8.20       13.40      4.89 o 
 -17   5   4       33.36       35.05      5.39 o 
 -15   5   4      217.08      209.23      9.16 o 
 -13   5   4     1257.15     1196.50     17.51 o 
 -11   5   4      431.32      422.80      8.12 o 
  -9   5   4      858.75      885.07      8.60 o 
  -7   5   4     1618.21     1638.52     10.92 o 
  -5   5   4      415.06      374.61      3.52 o 
  -3   5   4     8338.32     8413.84     38.03 o 
  -1   5   4     4603.33     4772.60     24.86 o 
   1   5   4     2921.09     2862.96     17.05 o 
   3   5   4     2352.17     2276.38     14.24 o 
   5   5   4      383.91      435.64      4.75 o 
   7   5   4     1001.81     1010.48      9.99 o 
   9   5   4      253.83      285.97      6.73 o 
  11   5   4      618.41      651.35     14.77 o 
  13   5   4      698.45      679.08     12.66 o 
  15   5   4      189.21      192.85      9.86 o 
  17   5   4      196.42      207.41     11.16 o 
 -18   6   4        2.73        7.95      4.44 o 
 -16   6   4      481.84      453.86     13.80 o 
 -14   6   4       27.70       27.82      4.79 o 
 -12   6   4       35.92       48.47      6.64 o 
 -10   6   4      894.24      889.91     12.61 o 
  -8   6   4      427.22      393.72      5.70 o 
  -6   6   4      101.62      103.50      2.30 o 
  -4   6   4      420.83      409.36      3.64 o 
  -2   6   4     1111.06     1073.01      7.64 o 
   0   6   4     1449.96     1450.87      9.25 o 
   2   6   4      879.21      917.96      7.54 o 
   4   6   4       96.51       83.89      3.43 o 
   6   6   4     1522.30     1313.79     13.08 o 
   8   6   4        0.85        6.22      3.04 o 
  10   6   4       22.47        9.81      2.49 o 
  12   6   4       71.29       70.91      6.08 o 
  14   6   4      348.59      329.90      9.32 o 
  16   6   4        0.21       -0.78      3.02 o 
 -17   7   4       99.73       94.06      7.96 o 
 -15   7   4       38.10       33.90      5.14 o 
 -13   7   4     1031.68     1016.78     16.71 o 
 -11   7   4      417.97      405.60      7.85 o 
  -9   7   4       12.83       13.75      1.91 o 
  -7   7   4      478.01      398.25      6.28 o 
  -5   7   4      371.22      330.59      7.10 o 
  -3   7   4      178.39      184.91      3.45 o 
  -1   7   4      128.66      116.70      3.25 o 
   1   7   4     3199.99     3122.87     21.70 o 
   3   7   4     2222.85     2118.71     19.19 o 
   5   7   4      377.64      336.80      9.00 o 
   7   7   4      140.82      138.59      5.59 o 
   9   7   4       12.01       17.62      2.88 o 
  11   7   4       75.88       67.40      4.85 o 
  13   7   4       16.55       10.97      3.46 o 
  15   7   4       25.16       27.37      4.44 o 
 -16   8   4      216.01      229.00     10.24 o 
 -14   8   4      458.35      463.68     10.97 o 
 -12   8   4     1563.52     1587.07     20.79 o 
 -10   8   4      142.22      136.81      5.06 o 
  -8   8   4       35.42       27.95      2.48 o 
  -6   8   4      193.60      177.02      8.21 o 
  -4   8   4       42.55       44.42      2.56 o 
  -2   8   4       71.30       97.23      4.45 o 
   0   8   4      188.71      177.78      3.82 o 
   2   8   4       42.97       28.50      2.06 o 
   4   8   4      152.24      145.63      4.51 o 
   6   8   4      173.55      151.76      6.69 o 
   8   8   4        3.15       -2.04      2.04 o 
  10   8   4      256.69      258.18      8.62 o 
  12   8   4      107.00      101.39      6.65 o 
  14   8   4       65.07       57.19      5.67 o 
 -15   9   4      467.51      500.40     14.34 o 
 -13   9   4       82.38       78.25      5.87 o 
 -11   9   4       83.89       77.50      4.83 o 
  -9   9   4      613.75      626.28     10.00 o 
  -7   9   4     3083.81     2940.24     27.96 o 
  -5   9   4     1975.37     1935.58     18.68 o 
  -3   9   4     1306.32     1338.09     17.75 o 
  -1   9   4     1676.53     1674.45     16.92 o 
   1   9   4       69.36       79.87      3.74 o 
   3   9   4      601.19      599.97      9.76 o 
   5   9   4     1492.30     1468.37     18.81 o 
   7   9   4      147.10      162.28      5.99 o 
   9   9   4      642.67      628.64     18.11 o 
  11   9   4      493.02      490.76     13.01 o 
  13   9   4      403.12      427.25     12.20 o 
 -14  10   4      209.72      198.11     10.86 o 
 -12  10   4        7.24       11.43      2.75 o 
 -10  10   4      196.45      207.78      8.79 o 
  -8  10   4        5.14        2.20      2.05 o 
  -6  10   4        2.38        2.94      1.79 o 
  -4  10   4      565.50      552.32     12.46 o 
  -2  10   4      104.66       99.57      4.60 o 
   0  10   4      122.06      103.82      5.02 o 
   2  10   4      103.42       95.79      4.37 o 
   4  10   4       93.39      110.28      5.14 o 
   6  10   4       85.25       82.74      4.84 o 
   8  10   4      543.74      531.69     12.64 o 
  10  10   4        9.73        9.31      3.99 o 
  12  10   4      433.74      412.72     12.00 o 
 -13  11   4        5.55        7.08      4.41 o 
 -11  11   4      106.86      120.19      7.47 o 
  -9  11   4        1.40        7.08      2.79 o 
  -7  11   4      186.90      185.85      6.88 o 
  -5  11   4        5.22        8.55      2.17 o 
  -3  11   4      269.06      266.56      6.74 o 
  -1  11   4       30.16       35.95      3.43 o 
   1  11   4      185.56      211.32      7.82 o 
   3  11   4        0.09        0.36      3.74 o 
   5  11   4       15.81       12.29      4.28 o 
   7  11   4       24.83       14.77      3.31 o 
   9  11   4       42.76       44.09      5.19 o 
 -10  12   4      939.76      977.29     17.24 o 
  -8  12   4      245.05      250.34      8.13 o 
  -6  12   4      243.99      247.42      8.06 o 
  -4  12   4       26.86       29.82      3.17 o 
  -2  12   4      182.53      172.14      6.80 o 
   0  12   4       41.84       43.27      4.01 o 
   2  12   4      362.07      347.76     10.06 o 
   4  12   4       39.02       55.79      5.84 o 
   6  12   4       18.10       23.05      3.71 o 
   8  12   4      109.77      103.04      7.99 o 
  -7  13   4      731.38      768.02     15.46 o 
  -5  13   4      198.67      181.52      7.06 o 
  -3  13   4      815.79      829.59     13.64 o 
  -1  13   4      761.58      757.68     14.14 o 
   1  13   4      166.10      186.17      9.80 o 
   3  13   4      267.88      283.07     19.33 o 
 -21   1   5       60.35       69.47      6.63 o 
 -19   1   5      436.37      453.03      9.75 o 
 -17   1   5      289.66      260.13      7.66 o 
 -15   1   5       88.19       91.47      5.58 o 
 -13   1   5     2694.48     2423.16     27.40 o 
 -11   1   5     5734.12     5939.17     43.50 o 
  -9   1   5     1525.49     1547.05      9.61 o 
  -7   1   5     1608.86     1561.39      8.54 o 
  -5   1   5     1116.25      992.45      5.57 o 
  -3   1   5     1495.24     1862.33      9.67 o 
  -1   1   5      875.73     1068.71      8.31 o 
   1   1   5     1289.61     1269.24      9.22 o 
   3   1   5     2023.38     2049.64     18.03 o 
   5   1   5      560.25      628.27     10.96 o 
   7   1   5     7037.74     6889.92     55.01 o 
   9   1   5     3303.74     3223.84     31.39 o 
  11   1   5        3.55        0.52      2.00 o 
  13   1   5       42.41       26.94      4.20 o 
  15   1   5      191.33      213.89     11.95 o 
  17   1   5      146.22      134.19     11.91 o 
 -20   2   5     1770.45     1786.91     24.93 o 
 -18   2   5      591.13      619.65     12.44 o 
 -16   2   5      283.18      276.54      7.65 o 
 -14   2   5      260.03      260.55      7.15 o 
 -12   2   5      253.95      281.03      6.06 o 
 -10   2   5      100.94       94.55      2.22 o 
  -8   2   5       83.24       93.19      2.06 o 
  -6   2   5      852.23     1032.19      6.00 o 
  -4   2   5     6084.03     6500.72     28.90 o 
  -2   2   5      106.81      131.56      1.68 o 
   0   2   5     3900.61     4613.95     26.08 o 
   2   2   5      127.06      104.66      3.04 o 
   4   2   5      719.14      667.47     12.50 o 
   6   2   5     1541.85     1329.09     16.70 o 
   8   2   5     5954.70     5775.33     46.23 o 
  10   2   5     2494.13     2419.88     30.14 o 
  12   2   5      219.09      230.75      8.80 o 
  14   2   5      794.37      820.48     18.72 o 
  16   2   5     1086.84     1086.89     28.46 o 
  18   2   5      702.83      683.53     23.48 o 
 -21   3   5        7.33        6.41      4.64 o 
 -19   3   5      195.05      169.77     10.30 o 
 -17   3   5      985.84      947.01     18.21 o 
 -15   3   5      471.07      469.45      9.80 o 
 -13   3   5     2892.45     2942.90     26.13 o 
 -11   3   5     1883.90     1809.42     16.03 o 
  -9   3   5     1850.02     1930.11     12.88 o 
  -7   3   5     2775.61     2818.99     14.43 o 
  -5   3   5      222.88      137.03      1.65 o 
  -3   3   5      865.34      758.92      5.44 o 
  -1   3   5     1840.71     1818.80     10.59 o 
   1   3   5     4752.44     5032.87     26.07 o 
   3   3   5      706.50      698.70      7.11 o 
   5   3   5      880.34      856.55     10.67 o 
   7   3   5     1378.90     1364.03     13.39 o 
   9   3   5     1748.21     1561.92     14.51 o 
  11   3   5      523.37      474.47     13.56 o 
  13   3   5        0.09        5.77      3.15 o 
  15   3   5        5.06        3.00      4.21 o 
  17   3   5      267.49      228.42     14.02 o 
 -20   4   5        1.55        1.04      4.47 o 
 -18   4   5        0.03        4.04      4.06 o 
 -16   4   5     1033.90     1023.69     20.86 o 
 -14   4   5      416.86      438.87     11.37 o 
 -12   4   5     1177.89     1119.16     11.77 o 
 -10   4   5       76.71       65.69      2.53 o 
  -8   4   5     1121.82     1136.48      8.51 o 
  -6   4   5      471.15      476.09      3.71 o 
  -4   4   5     4849.72     5461.22     24.83 o 
  -2   4   5      586.07      700.82      5.02 o 
   0   4   5       77.81       81.87      1.64 o 
   2   4   5     2283.88     2252.18     13.18 o 
   4   4   5       25.32       32.16      2.16 o 
   6   4   5       69.38       60.05      2.45 o 
   8   4   5      128.80      137.61      3.29 o 
  10   4   5     1028.15      894.98     15.35 o 
  12   4   5      844.73      802.63     14.68 o 
  14   4   5      311.21      309.98     12.44 o 
  16   4   5       89.57      101.89     10.00 o 
 -19   5   5      154.35      143.11     13.68 o 
 -17   5   5       11.71       13.24      8.63 o 
 -15   5   5       14.85       17.57      6.06 o 
 -13   5   5     2798.49     2759.96     28.35 o 
 -11   5   5     3716.99     3613.08     29.85 o 
  -9   5   5       72.44       93.11      2.95 o 
  -7   5   5      140.73      142.53      2.74 o 
  -5   5   5     1636.21     1599.91      9.18 o 
  -3   5   5      431.44      346.80      3.30 o 
  -1   5   5      642.78      695.80      5.53 o 
   1   5   5      690.70      671.54      5.81 o 
   3   5   5      170.58      196.39      2.92 o 
   5   5   5        5.07        6.50      1.02 o 
   7   5   5      335.14      291.24      4.44 o 
   9   5   5     1220.79     1176.76     15.63 o 
  11   5   5       35.78       27.65      3.14 o 
  13   5   5       35.65       37.67      5.86 o 
  15   5   5       22.19       20.89      4.12 o 
  17   5   5      742.05      775.71     28.80 o 
 -18   6   5      158.65      152.96      9.85 o 
 -16   6   5      178.14      174.92      9.46 o 
 -14   6   5      310.75      301.69      8.39 o 
 -12   6   5      308.16      294.59      6.21 o 
 -10   6   5      758.89      752.32      9.61 o 
  -8   6   5      146.30      151.13      3.52 o 
  -6   6   5      645.11      664.95      6.66 o 
  -4   6   5       62.76       76.92      2.01 o 
  -2   6   5       61.02       82.18      1.83 o 
   0   6   5      143.75      146.37      2.51 o 
   2   6   5     9574.56     9219.19     56.55 o 
   4   6   5     3391.20     3188.02     24.65 o 
   6   6   5      755.74      699.29      9.27 o 
   8   6   5      881.78      850.61     13.32 o 
  10   6   5       21.76       25.22      3.01 o 
  12   6   5      303.37      310.71     10.18 o 
  14   6   5      171.20      195.50      7.54 o 
  16   6   5      312.11      336.57     12.23 o 
 -17   7   5      103.20      106.47      8.37 o 
 -15   7   5      393.48      410.44     10.09 o 
 -13   7   5       15.66       16.73      2.68 o 
 -11   7   5      696.78      692.17      9.65 o 
  -9   7   5      454.87      509.85      7.24 o 
  -7   7   5     7306.27     6828.18     48.45 o 
  -5   7   5     5795.72     5453.75     40.20 o 
  -3   7   5     3553.09     3385.19     24.59 o 
  -1   7   5     6527.80     6370.21     43.07 o 
   1   7   5       31.80       25.27      1.68 o 
   3   7   5     2226.15     2232.92     28.09 o 
   5   7   5     1162.99     1132.59     13.69 o 
   7   7   5       43.10       26.60      2.83 o 
   9   7   5       38.03       26.56      3.24 o 
  11   7   5      245.25      255.02      8.18 o 
  13   7   5      165.37      179.32      7.83 o 
  15   7   5       14.86       18.63      3.93 o 
 -16   8   5      457.60      449.73     18.24 o 
 -14   8   5       68.77       66.37      5.05 o 
 -12   8   5     1730.45     1692.22     19.46 o 
 -10   8   5      199.17      185.48      5.48 o 
  -8   8   5      291.60      237.51      6.21 o 
  -6   8   5      106.27       61.98      3.18 o 
  -4   8   5       47.04       54.21      4.51 o 
  -2   8   5      168.93      149.56      6.11 o 
   0   8   5     4608.56     4515.91     34.40 o 
   2   8   5      114.09      108.10      5.42 o 
   4   8   5     1072.86     1029.24     14.33 o 
   6   8   5     1018.21      891.08     15.48 o 
   8   8   5       17.99       11.95      2.56 o 
  10   8   5      565.47      584.46     13.03 o 
  12   8   5      101.49      113.15      6.95 o 
  14   8   5      328.95      327.36     10.64 o 
 -15   9   5       16.78       22.26      4.22 o 
 -13   9   5      525.42      521.73     10.89 o 
 -11   9   5      382.93      359.61      7.79 o 
  -9   9   5      104.17      100.62      5.43 o 
  -7   9   5      107.21      120.54      4.57 o 
  -5   9   5      182.43      153.50      4.94 o 
  -3   9   5      316.88      274.29      6.28 o 
  -1   9   5       14.50       15.70      3.69 o 
   1   9   5       26.93       31.32      2.38 o 
   3   9   5        0.22        0.63      1.57 o 
   5   9   5       46.98       45.05      3.55 o 
   7   9   5      218.58      219.01      9.20 o 
   9   9   5      404.36      397.83     22.21 o 
  11   9   5      101.96       87.77      6.33 o 
  13   9   5      218.27      224.66      9.27 o 
 -14  10   5       29.32       40.55      6.49 o 
 -12  10   5        9.15       12.24      3.37 o 
 -10  10   5      328.92      352.93      9.28 o 
  -8  10   5        8.91        6.41      2.25 o 
  -6  10   5        0.01        3.64      1.78 o 
  -4  10   5        0.25        3.74      2.78 o 
  -2  10   5       11.19        8.05      2.07 o 
   0  10   5       48.52       45.60      4.10 o 
   2  10   5      324.26      350.04      8.55 o 
   4  10   5       54.19       52.99      3.68 o 
   6  10   5       32.42       29.14      3.89 o 
   8  10   5      345.05      366.10     17.07 o 
  10  10   5        1.57        1.82      2.93 o 
  12  10   5       70.37       58.33      8.00 o 
 -13  11   5      203.60      210.66     21.50 o 
 -11  11   5      117.01      109.34      5.93 o 
  -9  11   5     1067.55     1085.62     16.65 o 
  -7  11   5     1089.43     1158.97     21.19 o 
  -5  11   5      712.46      697.48     10.79 o 
  -3  11   5     1634.47     1615.30     19.30 o 
  -1  11   5       24.15       20.64      3.84 o 
   1  11   5      146.53      141.07      8.12 o 
   3  11   5      276.25      290.37      8.17 o 
   5  11   5     1153.75     1220.22     18.66 o 
   7  11   5      238.49      241.58      8.17 o 
   9  11   5       89.88       84.43      6.31 o 
 -10  12   5       73.41       74.53      6.06 o 
  -8  12   5      323.50      340.58      9.25 o 
  -6  12   5       66.77       80.48      5.42 o 
  -4  12   5      165.39      166.62      6.91 o 
  -2  12   5        0.65        3.59      2.58 o 
   0  12   5       11.87        8.07      3.41 o 
   2  12   5      302.94      299.10     12.92 o 
   4  12   5      119.41      102.84      7.60 o 
   6  12   5       50.34       53.90      5.79 o 
  -7  13   5       32.86       54.99      5.70 o 
  -5  13   5      130.46      142.23      9.05 o 
  -3  13   5      158.95      167.96      8.59 o 
  -1  13   5        0.04        1.67      2.79 o 
   1  13   5        1.27        1.99      3.41 o 
   3  13   5       29.02       22.00      4.82 o 
 -22   0   6      166.26      123.42     15.29 o 
 -20   0   6     2292.87     2367.76     47.89 o 
 -18   0   6      246.69      251.56     14.04 o 
 -16   0   6      419.61      481.83     12.62 o 
 -14   0   6     2328.83     2267.20     29.70 o 
 -12   0   6      312.33      250.34      6.43 o 
 -10   0   6      362.39      388.61      5.40 o 
  -8   0   6     3347.82     3888.36     25.53 o 
  -6   0   6     6216.12     7044.96     41.03 o 
  -4   0   6     1165.49     1168.90     10.04 o 
  -2   0   6    34155.14    34158.13    295.60 o 
   0   0   6     2029.26     2321.04     24.71 o 
   2   0   6     3262.93     3234.16     29.27 o 
   4   0   6      909.41     1004.15     13.27 o 
   6   0   6      422.61      354.96      7.18 o 
   8   0   6    17188.37    17454.58    202.70 o 
  10   0   6     1769.84     1823.72     34.51 o 
  12   0   6     1584.93     1625.17     33.38 o 
  14   0   6      127.33      162.72     16.12 o 
  16   0   6       53.07       36.48     10.28 o 
  18   0   6      946.71     1007.80     41.35 o 
 -21   1   6       43.10       41.20      5.06 o 
 -19   1   6      114.73      113.98      8.24 o 
 -17   1   6      146.84      154.41      6.48 o 
 -15   1   6      311.21      331.74      9.16 o 
 -13   1   6     2111.94     1912.51     23.21 o 
 -11   1   6     3413.09     3312.00     25.68 o 
  -9   1   6     5569.00     5552.16     27.06 o 
  -7   1   6    11233.72    11263.95     48.48 o 
  -5   1   6     6553.27     6725.41     27.55 o 
  -3   1   6      873.38      726.15      4.91 o 
  -1   1   6     2125.70     1824.46     13.90 o 
   1   1   6     5200.54     5192.05     32.29 o 
   3   1   6      216.33      175.44      2.70 o 
   5   1   6        5.99       10.37      1.39 o 
   7   1   6      272.75      278.52      5.57 o 
   9   1   6      186.72      181.51     12.52 o 
  11   1   6      250.22      226.79      7.41 o 
  13   1   6       11.12       14.96      3.77 o 
  15   1   6       36.43       47.58      7.26 o 
  17   1   6      127.47      136.44     12.07 o 
 -20   2   6        7.93        4.87      3.32 o 
 -18   2   6       27.03       33.81      4.10 o 
 -16   2   6      211.10      221.80      7.10 o 
 -14   2   6       36.17       41.39      3.37 o 
 -12   2   6      120.62      124.94      3.24 o 
 -10   2   6      310.77      283.87      3.63 o 
  -8   2   6        4.23        8.77      0.74 o 
  -6   2   6     2878.71     3207.19     15.03 o 
  -4   2   6       60.95       73.28      1.28 o 
  -2   2   6      830.77      941.00      5.70 o 
   0   2   6    14899.13    16085.67     89.03 o 
   2   2   6     7357.97     8025.14     62.37 o 
   4   2   6      161.37      125.10      4.72 o 
   6   2   6        1.07        4.82      1.24 o 
   8   2   6      378.99      396.87      6.05 o 
  10   2   6       32.25       37.08      3.58 o 
  12   2   6        3.54        7.05      3.12 o 
  14   2   6       15.78       14.52      4.88 o 
  16   2   6        2.96        3.92      5.19 o 
 -21   3   6      650.27      666.40     27.90 o 
 -19   3   6       23.90       17.57      4.12 o 
 -17   3   6      222.06      242.60      8.39 o 
 -15   3   6       27.98       26.92      3.74 o 
 -13   3   6      913.31      868.92     11.10 o 
 -11   3   6     7229.13     7032.85     47.61 o 
  -9   3   6        3.50        3.90      0.85 o 
  -7   3   6      496.48      377.44      3.40 o 
  -5   3   6      414.30      468.04      3.46 o 
  -3   3   6     1880.51     2210.54     11.93 o 
  -1   3   6     4487.46     4541.39     25.80 o 
   1   3   6       94.10       67.10      1.87 o 
   3   3   6      487.89      502.71      6.30 o 
   5   3   6      537.20      487.72      8.59 o 
   7   3   6      243.27      216.18      4.93 o 
   9   3   6     1739.28     1891.67     21.79 o 
  11   3   6        0.90        1.06      2.53 o 
  13   3   6       16.46       15.81      3.92 o 
  15   3   6        2.15        0.15      3.72 o 
  17   3   6      304.23      303.01     23.69 o 
 -20   4   6     1016.01      963.17     22.59 o 
 -18   4   6      521.68      538.50     15.29 o 
 -16   4   6      391.26      430.84     31.39 o 
 -14   4   6      244.82      213.50      7.15 o 
 -12   4   6      634.07      629.41      8.99 o 
 -10   4   6      669.40      614.02      6.48 o 
  -8   4   6      157.60      171.13      2.37 o 
  -6   4   6      152.11      171.68      2.00 o 
  -4   4   6     2189.03     2318.33     13.33 o 
  -2   4   6      291.04      245.42      2.71 o 
   0   4   6      933.08      953.06      7.20 o 
   2   4   6        7.48       22.59      1.13 o 
   4   4   6      420.66      445.92      6.83 o 
   6   4   6     1488.30     1479.26     15.82 o 
   8   4   6     2037.19     1907.90     21.40 o 
  10   4   6     4851.40     4658.12     50.44 o 
  12   4   6      613.19      620.07     16.43 o 
  14   4   6     1500.93     1570.91     28.57 o 
  16   4   6      373.73      392.43     16.39 o 
 -19   5   6      492.08      492.55     18.15 o 
 -17   5   6      679.92      610.71     16.34 o 
 -15   5   6     1367.85     1406.53     30.03 o 
 -13   5   6      643.01      625.38      9.34 o 
 -11   5   6      535.26      554.69      8.42 o 
  -9   5   6     1443.36     1383.30     11.22 o 
  -7   5   6     2364.03     2215.49     14.28 o 
  -5   5   6     3645.27     3604.29     19.65 o 
  -3   5   6     1270.95     1270.11      8.05 o 
  -1   5   6     4291.76     4003.25     20.52 o 
   1   5   6     1302.54     1364.12      9.75 o 
   3   5   6      151.58      139.39      2.53 o 
   5   5   6      612.11      653.12      6.77 o 
   7   5   6      101.67       72.38      3.84 o 
   9   5   6        2.24        9.16      3.49 o 
  11   5   6      113.19       98.37      6.80 o 
  13   5   6        1.02        1.06      2.77 o 
  15   5   6       25.18       22.48      5.67 o 
 -18   6   6        0.68       -2.33      3.73 o 
 -16   6   6        6.93        9.16      3.91 o 
 -14   6   6       19.31       16.16      3.05 o 
 -12   6   6      143.74      161.05      4.58 o 
 -10   6   6        1.15        4.46      1.61 o 
  -8   6   6       37.12       21.38      1.62 o 
  -6   6   6       51.39       80.26      2.21 o 
  -4   6   6      609.31      633.17      5.67 o 
  -2   6   6      449.95      477.56      4.92 o 
   0   6   6     4385.93     4274.20     23.43 o 
   2   6   6     2215.29     2211.15     17.56 o 
   4   6   6      852.03      846.24      9.22 o 
   6   6   6       33.08       39.54      2.70 o 
   8   6   6        7.94        6.06      2.62 o 
  10   6   6       22.32       20.97      2.84 o 
  12   6   6       71.74       75.73      4.96 o 
  14   6   6       77.59       76.53      6.00 o 
  16   6   6       13.18       18.74      8.77 o 
 -19   7   6      153.07      171.39     17.18 o 
 -17   7   6        4.20        4.43      3.99 o 
 -15   7   6       38.92       34.01      4.22 o 
 -13   7   6      464.20      442.61      8.20 o 
 -11   7   6       52.92       53.62      3.13 o 
  -9   7   6        5.04       12.19      2.08 o 
  -7   7   6      187.42      181.01      6.02 o 
  -5   7   6      186.71      153.67      6.05 o 
  -3   7   6      466.66      452.08      5.83 o 
  -1   7   6     1221.58     1163.50     11.87 o 
   1   7   6      117.32      132.74      3.46 o 
   3   7   6     1497.12     1389.94     15.78 o 
   5   7   6        6.06        7.62      2.26 o 
   7   7   6       94.33       97.67      4.87 o 
   9   7   6      297.08      282.57      7.69 o 
  11   7   6      431.12      437.94     10.54 o 
  13   7   6        1.55       -2.20      2.51 o 
  15   7   6        0.84        1.76      3.71 o 
 -18   8   6      105.33       87.41     12.68 o 
 -16   8   6       99.27      100.31      7.80 o 
 -14   8   6       91.73       95.41      5.71 o 
 -12   8   6      373.69      374.03      7.93 o 
 -10   8   6        2.00        2.81      1.71 o 
  -8   8   6       18.09       19.42      3.05 o 
  -6   8   6      397.01      345.69      6.85 o 
  -4   8   6       56.46       64.56      4.93 o 
  -2   8   6      172.34      183.51      5.09 o 
   0   8   6      321.66      317.73      6.51 o 
   2   8   6      215.07      223.38      5.76 o 
   4   8   6      920.64      894.30     12.33 o 
   6   8   6      642.64      635.05     15.63 o 
   8   8   6      929.69      924.49     14.61 o 
  10   8   6      325.43      312.93      9.39 o 
  12   8   6      262.17      260.28      9.06 o 
  14   8   6      575.07      611.93     18.84 o 
 -15   9   6      139.22      178.94     10.14 o 
 -13   9   6      173.45      162.99      5.78 o 
 -11   9   6     1021.88     1027.80     19.42 o 
  -9   9   6      982.93      961.40     15.39 o 
  -7   9   6     1739.31     1649.29     18.58 o 
  -5   9   6      185.14      186.02      5.69 o 
  -3   9   6      463.92      454.98      8.87 o 
  -1   9   6     1341.43     1331.85     18.27 o 
   1   9   6      230.16      251.47      7.08 o 
   3   9   6      723.36      726.71     11.27 o 
   5   9   6      860.05      875.49     14.63 o 
   7   9   6       20.09       32.60      3.80 o 
   9   9   6      142.09      161.09      7.66 o 
  11   9   6       97.26      100.38      6.70 o 
  13   9   6       22.51       16.93      9.10 o 
 -14  10   6        0.10        4.29      4.24 o 
 -12  10   6        7.63        9.09      2.87 o 
 -10  10   6       60.09       56.53      4.28 o 
  -8  10   6       36.67       43.72      3.74 o 
  -6  10   6        0.11        1.25      1.78 o 
  -4  10   6       23.36       21.37      2.89 o 
  -2  10   6      406.20      411.79     11.38 o 
   0  10   6      125.31      117.55      5.24 o 
   2  10   6      457.67      444.63      9.92 o 
   4  10   6      582.98      564.53      9.63 o 
   6  10   6      274.19      254.40      7.97 o 
   8  10   6       71.53       65.50      5.55 o 
  10  10   6       42.41       38.31      5.49 o 
 -13  11   6       10.23        9.95      3.43 o 
 -11  11   6      228.84      237.67      8.41 o 
  -9  11   6        0.16        6.85      2.93 o 
  -7  11   6      364.00      390.52      9.36 o 
  -5  11   6       46.68       44.66      3.74 o 
  -3  11   6      135.91      159.31      7.07 o 
  -1  11   6       36.63       43.10      4.92 o 
   1  11   6        0.10        4.66      2.92 o 
   3  11   6      159.02      160.88      6.30 o 
   5  11   6       59.48       53.34      5.01 o 
   7  11   6       42.89       45.38      3.80 o 
   9  11   6      174.74      211.26      8.75 o 
 -10  12   6      423.26      432.74     13.91 o 
  -8  12   6      206.04      206.35      8.17 o 
  -6  12   6      126.17      145.62      7.45 o 
  -4  12   6       21.21       27.82      4.34 o 
  -2  12   6      273.95      270.41      9.53 o 
   0  12   6       22.19       19.18      3.70 o 
   2  12   6      517.66      513.86     12.82 o 
   4  12   6      136.54      121.20      7.24 o 
   6  12   6      102.96      109.95      6.66 o 
  -5  13   6      582.06      566.11     14.21 o 
  -3  13   6      188.13      196.93      9.35 o 
  -1  13   6      184.90      205.72     11.60 o 
   1  13   6       57.25       63.80      7.04 o 
 -21   1   7       55.05       56.23      5.80 o 
 -19   1   7      235.59      259.49      7.85 o 
 -17   1   7       86.57       93.98      4.95 o 
 -15   1   7     1137.76     1214.46     16.21 o 
 -13   1   7     4581.42     4378.57     39.30 o 
 -11   1   7     3595.86     3541.61     25.57 o 
  -9   1   7     4708.71     4788.63     22.73 o 
  -7   1   7     5833.30     6648.42     28.55 o 
  -5   1   7      899.36     1049.69      5.61 o 
  -3   1   7       58.39       39.49      1.15 o 
  -1   1   7        0.68       17.92      1.13 o 
   1   1   7     9519.29    10684.62     86.63 o 
   3   1   7       78.68      104.72      2.39 o 
   5   1   7      141.97      112.32      3.83 o 
   7   1   7      229.41      187.93      4.63 o 
   9   1   7      202.89      201.23      6.59 o 
  11   1   7      218.13      196.84      8.00 o 
  13   1   7      664.54      659.47     16.38 o 
  15   1   7       24.50       23.18      5.99 o 
  17   1   7      251.85      249.57     14.10 o 
 -20   2   7      437.40      455.46     10.91 o 
 -18   2   7      181.05      218.97      8.35 o 
 -16   2   7      147.95      134.06      6.19 o 
 -14   2   7      168.99      176.92      4.68 o 
 -12   2   7      303.53      254.92      4.86 o 
 -10   2   7        5.82        6.76      1.03 o 
  -8   2   7     1250.41     1521.86      8.59 o 
  -6   2   7     9008.52     9864.53     39.51 o 
  -4   2   7     7510.50     7813.49     36.75 o 
  -2   2   7     9180.44     9650.59     45.35 o 
   0   2   7     1321.56     1442.52     11.38 o 
   2   2   7      679.72      746.91      7.20 o 
   4   2   7     1345.75     1334.22     16.86 o 
   6   2   7     2102.84     1985.95     23.73 o 
   8   2   7     1463.41     1554.82     15.63 o 
  10   2   7     4184.30     4234.55     47.53 o 
  12   2   7     1317.07     1319.49     24.87 o 
  14   2   7      346.52      388.48     12.86 o 
  16   2   7      526.84      507.72     18.99 o 
 -21   3   7     1012.46     1025.54     19.97 o 
 -19   3   7      475.25      512.78     16.13 o 
 -17   3   7      990.66     1016.47     17.82 o 
 -15   3   7     2396.08     2382.09     29.92 o 
 -13   3   7     1077.04     1081.83     12.08 o 
 -11   3   7     1847.58     1846.74     15.05 o 
  -9   3   7        0.33        4.17      0.85 o 
  -7   3   7        7.48        5.60      0.59 o 
  -5   3   7      599.66      629.29      4.40 o 
  -3   3   7     1910.45     1931.07     10.86 o 
  -1   3   7     2838.27     2774.90     15.37 o 
   1   3   7      104.99       76.26      2.85 o 
   3   3   7      591.28      617.78      7.87 o 
   5   3   7       39.52       24.88      2.61 o 
   7   3   7        0.10       -0.06      0.99 o 
   9   3   7      293.80      239.56      6.57 o 
  11   3   7      105.26       89.97      6.21 o 
  13   3   7      236.81      222.51      9.38 o 
  15   3   7      652.18      635.03     17.29 o 
 -20   4   7       96.92       98.97      7.15 o 
 -18   4   7      284.11      283.42     12.46 o 
 -16   4   7      361.91      337.36      9.63 o 
 -14   4   7      281.91      287.01      7.01 o 
 -12   4   7      670.13      644.55     12.64 o 
 -10   4   7      544.60      534.58      6.11 o 
  -8   4   7        6.34       15.39      1.20 o 
  -6   4   7      116.08      121.42      1.76 o 
  -4   4   7     1311.88     1228.27      7.98 o 
  -2   4   7        2.50        2.74      0.67 o 
   0   4   7       36.98       29.87      1.28 o 
   2   4   7     3230.76     3534.36     25.19 o 
   4   4   7      370.66      345.01      5.84 o 
   6   4   7       15.41       40.42      3.07 o 
   8   4   7      796.23      840.51     15.18 o 
  10   4   7        1.38        8.53      2.34 o 
  12   4   7      516.47      532.26     14.16 o 
  14   4   7       80.41       97.88      7.65 o 
  16   4   7      226.81      253.62     18.17 o 
 -19   5   7        8.49       13.15      4.09 o 
 -17   5   7      412.40      400.35     10.97 o 
 -15   5   7      483.74      451.33      9.22 o 
 -13   5   7       15.94       13.93      2.07 o 
 -11   5   7     3934.36     3672.15     28.96 o 
  -9   5   7      766.38      707.94      7.18 o 
  -7   5   7       57.14       55.74      1.91 o 
  -5   5   7       31.62       37.44      1.39 o 
  -3   5   7       65.97       93.64      1.94 o 
  -1   5   7      900.57      863.87      6.46 o 
   1   5   7       43.88       37.47      1.67 o 
   3   5   7      118.62      144.22      2.89 o 
   5   5   7      591.93      554.41      8.43 o 
   7   5   7      146.21      131.49      5.37 o 
   9   5   7      482.10      496.30     23.63 o 
  11   5   7        7.81       10.46      2.74 o 
  13   5   7      138.06      156.98      8.48 o 
  15   5   7      151.20      181.42      8.55 o 
 -18   6   7       57.70       64.59      6.47 o 
 -16   6   7        3.08       -1.37      2.22 o 
 -14   6   7       32.78       35.48      2.98 o 
 -12   6   7       67.16       65.18      3.43 o 
 -10   6   7        2.50        5.71      2.13 o 
  -8   6   7       68.96       55.11      2.82 o 
  -6   6   7     1767.24     1792.23     14.43 o 
  -4   6   7     3596.57     3664.06     22.69 o 
  -2   6   7    11033.00    10680.66     57.83 o 
   0   6   7     6979.11     6845.24     39.60 o 
   2   6   7       17.73       20.47      2.12 o 
   4   6   7      479.61      475.42      7.36 o 
   6   6   7      380.27      423.36      7.40 o 
   8   6   7      759.21      764.54     12.07 o 
  10   6   7      903.68      874.46     13.80 o 
  12   6   7      213.94      234.89      7.94 o 
  14   6   7      236.13      268.48     20.66 o 
 -19   7   7      138.58      113.61     14.49 o 
 -17   7   7      583.49      575.20     14.67 o 
 -15   7   7     1121.26     1164.93     21.05 o 
 -13   7   7      254.87      243.01      5.82 o 
 -11   7   7     1541.05     1511.55     18.32 o 
  -9   7   7     1450.17     1389.00     14.90 o 
  -7   7   7     1946.32     1793.26     17.32 o 
  -5   7   7     1846.18     1907.86     15.92 o 
  -3   7   7      330.69      335.26      5.05 o 
  -1   7   7     2507.11     2537.41     21.58 o 
   1   7   7      157.11      168.70      6.06 o 
   3   7   7      324.82      278.21      8.69 o 
   5   7   7       94.08       90.33      4.09 o 
   7   7   7     1340.77     1350.23     29.91 o 
   9   7   7      284.58      271.05     10.41 o 
  11   7   7      202.83      201.55      7.06 o 
  13   7   7       29.03       32.40      3.94 o 
 -16   8   7       72.82       74.72      5.60 o 
 -14   8   7       46.70       44.05      3.89 o 
 -12   8   7       25.89       32.33      3.05 o 
 -10   8   7      320.44      285.53      7.67 o 
  -8   8   7       23.17       32.06      4.15 o 
  -6   8   7      349.76      336.21      6.71 o 
  -4   8   7      659.94      644.30      8.87 o 
  -2   8   7        0.32        2.07      1.33 o 
   0   8   7     2235.17     2200.51     21.24 o 
   2   8   7     1454.65     1421.85     15.83 o 
   4   8   7      842.27      814.77     13.47 o 
   6   8   7     1514.20     1466.20     27.26 o 
   8   8   7       31.91       41.94      3.50 o 
  10   8   7       45.89       45.31      4.51 o 
  12   8   7      152.26      158.74      7.70 o 
 -15   9   7       65.80       57.21      5.01 o 
 -13   9   7       36.70       46.96      4.32 o 
 -11   9   7      177.81      177.49      6.83 o 
  -9   9   7       25.41       32.92      3.24 o 
  -7   9   7      386.75      353.97      7.52 o 
  -5   9   7       58.26       54.11      4.01 o 
  -3   9   7       31.29       34.47      2.98 o 
  -1   9   7       66.13       76.76      4.19 o 
   1   9   7      185.87      182.27      5.15 o 
   3   9   7       99.11      107.37      4.64 o 
   5   9   7      366.98      372.86     10.25 o 
   7   9   7        9.02        8.06      3.06 o 
   9   9   7       21.01       23.11      3.69 o 
  11   9   7       40.57       45.00      4.78 o 
 -14  10   7        1.53        0.72      2.58 o 
 -12  10   7      382.11      383.37     10.12 o 
 -10  10   7       40.78       59.71      4.73 o 
  -8  10   7      183.05      182.33      6.61 o 
  -6  10   7      207.09      224.39      7.05 o 
  -4  10   7        9.93        9.71      2.52 o 
  -2  10   7      346.58      379.46      9.83 o 
   0  10   7      303.73      322.65      9.23 o 
   2  10   7      392.79      427.43      8.11 o 
   4  10   7      187.52      198.70      6.84 o 
   6  10   7      545.57      556.05     11.98 o 
   8  10   7      273.38      275.79      8.15 o 
  10  10   7        4.19        8.21      3.44 o 
 -13  11   7      308.23      336.80     10.53 o 
 -11  11   7       24.02       28.06      4.34 o 
  -9  11   7      957.05      989.81     17.91 o 
  -7  11   7      150.84      155.36      6.98 o 
  -5  11   7       55.15       49.96      5.08 o 
  -3  11   7      213.41      216.26      8.21 o 
  -1  11   7       73.39       83.00      6.39 o 
   1  11   7     1001.67     1048.17     18.22 o 
   3  11   7       37.43       37.68      3.83 o 
   5  11   7        1.89       -0.61      2.45 o 
   7  11   7        1.72        0.92      2.39 o 
 -10  12   7      163.75      163.73      8.48 o 
  -8  12   7        0.49        2.28      2.89 o 
  -6  12   7       15.79       19.15      3.60 o 
  -4  12   7      187.39      189.88      8.69 o 
  -2  12   7      295.56      277.21     11.95 o 
   0  12   7      165.48      157.52      9.06 o 
   2  12   7      112.08      106.64      7.57 o 
   4  12   7      177.96      163.01     12.24 o 
   6  12   7      120.35      116.61      8.66 o 
  -5  13   7       23.57       23.04      4.21 o 
  -3  13   7        5.47        3.04      3.58 o 
  -1  13   7       27.60       33.83      6.80 o 
   1  13   7       13.52       16.26      4.75 o 
 -22   0   8      506.24      479.51     25.75 o 
 -20   0   8      716.83      793.36     19.61 o 
 -18   0   8      380.16      353.55     15.19 o 
 -16   0   8      156.15      152.62     15.70 o 
 -14   0   8      691.07      812.63     20.59 o 
 -12   0   8     1396.53     1362.76     15.34 o 
 -10   0   8     2082.54     2325.94     20.13 o 
  -8   0   8     5158.42     5391.51     33.53 o 
  -6   0   8     3426.74     3329.62     21.58 o 
  -4   0   8    17935.72    18460.81    123.78 o 
  -2   0   8    19962.95    20252.24    171.25 o 
   0   0   8       83.05       43.64      2.62 o 
   2   0   8      861.06      912.14     14.61 o 
   4   0   8     5480.96     5009.12     79.59 o 
   6   0   8     1506.75     1380.20     22.68 o 
   8   0   8      176.59      172.85     14.57 o 
  10   0   8      446.80      438.11     15.79 o 
  12   0   8      160.80      141.08     10.50 o 
  14   0   8        0.07        2.14      6.18 o 
  16   0   8      387.35      421.62     24.72 o 
 -21   1   8       18.21       15.22      4.32 o 
 -19   1   8      384.15      390.22     11.20 o 
 -17   1   8      235.49      238.33      7.56 o 
 -15   1   8      910.17      919.17     15.19 o 
 -13   1   8     3436.32     3371.66     31.33 o 
 -11   1   8     6314.98     6536.79     38.51 o 
  -9   1   8     6002.72     6291.12     30.43 o 
  -7   1   8      719.81      891.41      5.40 o 
  -5   1   8       25.75       13.38      0.73 o 
  -3   1   8      778.89      815.25      5.86 o 
  -1   1   8     2477.88     2565.39     21.34 o 
   1   1   8      268.93      216.49      3.76 o 
   3   1   8     2188.98     2043.49     18.48 o 
   5   1   8     2857.43     2794.50     25.78 o 
   7   1   8        5.53        6.44      1.54 o 
   9   1   8        0.89       -0.13      1.90 o 
  11   1   8       65.05       65.19      5.13 o 
  13   1   8      415.75      444.45     13.45 o 
  15   1   8      286.86      307.09     14.42 o 
 -20   2   8        4.66        6.24      3.30 o 
 -18   2   8        9.15       15.21      3.66 o 
 -16   2   8        9.28       11.52      3.12 o 
 -14   2   8       56.70       67.70      4.01 o 
 -12   2   8       47.82       54.02      2.76 o 
 -10   2   8      607.11      668.94      5.99 o 
  -8   2   8        0.03        0.95      0.54 o 
  -6   2   8     2891.81     3321.25     15.30 o 
  -4   2   8      993.60     1168.22      7.38 o 
  -2   2   8     2376.53     2588.75     15.35 o 
   0   2   8        1.62        6.29      1.14 o 
   2   2   8      293.39      273.84      5.42 o 
   4   2   8       23.14       28.75      1.84 o 
   6   2   8       44.37       45.53      2.25 o 
   8   2   8       78.04       80.53      4.36 o 
  10   2   8      447.86      461.17     10.64 o 
  12   2   8       10.36        5.92      3.30 o 
  14   2   8        5.22        3.22      3.72 o 
  16   2   8       37.37       46.04      7.43 o 
 -21   3   8       31.56       41.80      4.76 o 
 -19   3   8       70.67       77.95      7.31 o 
 -17   3   8      208.99      234.68      8.43 o 
 -15   3   8      588.90      615.51     16.66 o 
 -13   3   8      310.35      286.40      8.31 o 
 -11   3   8     6112.14     5922.27     45.14 o 
  -9   3   8       36.63       46.82      1.78 o 
  -7   3   8     1427.65     1582.50      8.55 o 
  -5   3   8       39.27       48.58      1.33 o 
  -3   3   8     1298.94     1478.45      8.94 o 
  -1   3   8       27.89       39.82      1.50 o 
   1   3   8      114.73      166.95      3.11 o 
   3   3   8     1319.87     1507.76     15.26 o 
   5   3   8      409.43      349.25     12.12 o 
   7   3   8      143.51      113.93     11.60 o 
   9   3   8     1579.83     1499.56     20.98 o 
  11   3   8      102.60       91.70      6.13 o 
  13   3   8       30.38       33.99      5.65 o 
  15   3   8      284.28      297.55     11.82 o 
 -20   4   8       20.93       21.28      4.46 o 
 -18   4   8       12.13       23.67      5.52 o 
 -16   4   8     2545.73     2556.18     30.53 o 
 -14   4   8     1047.55     1022.26     12.85 o 
 -12   4   8      103.19      110.46      3.91 o 
 -10   4   8     1871.96     1899.91     14.92 o 
  -8   4   8       88.07       84.84      1.97 o 
  -6   4   8     1488.39     1442.66      9.13 o 
  -4   4   8     3487.95     3574.08     17.82 o 
  -2   4   8     3042.66     3057.06     17.81 o 
   0   4   8     1434.11     1459.57     10.93 o 
   2   4   8       81.20       55.43      2.05 o 
   4   4   8     2462.64     2258.60     20.17 o 
   6   4   8     2722.96     2536.30     29.64 o 
   8   4   8      739.43      758.47     17.04 o 
  10   4   8     2409.89     2493.74     35.70 o 
  12   4   8      185.20      201.51      8.60 o 
  14   4   8      109.54      111.54      8.00 o 
 -19   5   8      946.52      911.36     18.04 o 
 -17   5   8      575.90      546.20     12.88 o 
 -15   5   8      642.15      649.07     13.65 o 
 -13   5   8      483.78      496.63      8.41 o 
 -11   5   8        0.42        4.42      1.97 o 
  -9   5   8      866.55      875.28      8.52 o 
  -7   5   8      338.20      340.08      4.28 o 
  -5   5   8      526.48      479.25      4.55 o 
  -3   5   8     1412.05     1420.39      9.60 o 
  -1   5   8      166.73      144.07      2.61 o 
   1   5   8        7.29        1.17      0.87 o 
   3   5   8      568.86      468.64      8.70 o 
   5   5   8       72.47       77.65      3.24 o 
   7   5   8        3.33        1.10      2.79 o 
   9   5   8     1092.23     1059.13     22.18 o 
  11   5   8      277.80      281.03     11.36 o 
  13   5   8      808.51      812.34     15.88 o 
  15   5   8      441.17      434.07     12.06 o 
 -18   6   8      237.64      233.17      9.12 o 
 -16   6   8       55.33       49.61      4.33 o 
 -14   6   8       89.69       95.17      4.50 o 
 -12   6   8       29.85       36.35      2.65 o 
 -10   6   8       64.92       64.11      3.26 o 
  -8   6   8       68.66       77.93      3.54 o 
  -6   6   8     1223.19     1229.39     10.30 o 
  -4   6   8      365.58      364.17      4.86 o 
  -2   6   8      509.14      480.76      5.58 o 
   0   6   8     1509.54     1579.77     12.33 o 
   2   6   8      696.65      727.97      8.44 o 
   4   6   8      542.31      577.29      8.88 o 
   6   6   8     1033.27      970.76     12.84 o 
   8   6   8        3.25        5.86      1.90 o 
  10   6   8       59.40       52.39      3.73 o 
  12   6   8       12.18        9.99      3.00 o 
  14   6   8      269.41      305.87      9.86 o 
 -19   7   8       18.44       30.81      9.69 o 
 -17   7   8       15.09       19.73      4.06 o 
 -15   7   8       19.33       27.46      2.95 o 
 -13   7   8      113.05      109.30      4.99 o 
 -11   7   8      108.79       96.01      4.35 o 
  -9   7   8     1148.22     1055.95     12.99 o 
  -7   7   8       34.07       29.39      2.42 o 
  -5   7   8        6.07       11.01      1.80 o 
  -3   7   8        0.70       -0.32      1.12 o 
  -1   7   8     3343.19     3264.09     28.21 o 
   1   7   8      612.85      642.26      9.11 o 
   3   7   8      214.13      219.78      5.47 o 
   5   7   8        5.02        6.69      2.03 o 
   7   7   8      259.46      258.74     10.39 o 
   9   7   8        0.20        1.18      2.11 o 
  11   7   8      146.72      138.71      6.51 o 
  13   7   8      234.91      246.83      7.97 o 
 -16   8   8      702.96      713.14     16.26 o 
 -14   8   8      547.15      579.20     11.01 o 
 -12   8   8       46.71       41.03      3.86 o 
 -10   8   8      640.01      611.38     11.67 o 
  -8   8   8       97.38       96.41      4.75 o 
  -6   8   8      225.94      235.93      6.69 o 
  -4   8   8      317.71      299.90      5.64 o 
  -2   8   8      124.86      129.46      4.35 o 
   0   8   8     3175.54     3206.04     38.51 o 
   2   8   8      552.02      542.75      8.74 o 
   4   8   8      918.28      958.33     15.04 o 
   6   8   8     1182.89     1166.20     31.67 o 
   8   8   8      169.66      169.55      8.06 o 
  10   8   8      662.44      723.92     14.61 o 
  12   8   8        1.46        4.85      4.92 o 
 -15   9   8     1452.48     1463.13     45.13 o 
 -13   9   8      168.70      167.40      6.93 o 
 -11   9   8       32.82       36.40      3.83 o 
  -9   9   8       29.52       22.23      2.95 o 
  -7   9   8      274.67      235.06      6.62 o 
  -5   9   8      313.82      327.05      9.13 o 
  -3   9   8      122.87      120.76      5.43 o 
  -1   9   8      880.19      851.86     11.35 o 
   1   9   8        9.01        5.77      1.87 o 
   3   9   8       18.59       14.45      2.64 o 
   5   9   8       56.56       58.38      4.61 o 
   7   9   8      730.95      708.50     14.68 o 
   9   9   8      589.24      586.97     13.45 o 
  11   9   8      215.71      203.83      8.52 o 
 -14  10   8       34.20       25.81      3.82 o 
 -12  10   8      210.34      206.29      7.86 o 
 -10  10   8      161.94      161.21      7.51 o 
  -8  10   8      748.92      751.84     15.00 o 
  -6  10   8      863.42      850.82     17.44 o 
  -4  10   8        1.61        3.17      2.35 o 
  -2  10   8        3.24        5.67      2.81 o 
   0  10   8      316.39      324.96     11.24 o 
   2  10   8     1055.47     1050.72     14.70 o 
   4  10   8       86.88       77.42      5.32 o 
   6  10   8      286.32      280.47      9.26 o 
   8  10   8      334.07      344.25      9.06 o 
  10  10   8       13.68       12.22      7.38 o 
 -11  11   8      133.05      131.46      7.16 o 
  -9  11   8      238.03      242.86      9.01 o 
  -7  11   8       93.57       84.08      5.62 o 
  -5  11   8       40.01       40.36      4.65 o 
  -3  11   8        0.04       -0.82      3.14 o 
  -1  11   8        7.05        5.29      4.62 o 
   1  11   8        6.44        9.16      2.69 o 
   3  11   8        0.08        2.21      2.95 o 
   5  11   8       12.08        8.72      3.43 o 
   7  11   8        8.16       11.67      3.04 o 
 -10  12   8        0.03       -3.23      3.23 o 
  -8  12   8       82.11       84.14      6.54 o 
  -6  12   8      134.94      140.97      7.35 o 
  -4  12   8        2.65        2.27      2.85 o 
  -2  12   8      263.24      248.92     17.20 o 
   0  12   8      328.83      361.66     11.88 o 
   2  12   8      701.98      711.42     21.11 o 
   4  12   8      136.85      144.15      8.82 o 
  -3  13   8       84.72       98.74      8.43 o 
 -21   1   9        6.07       11.48      4.36 o 
 -19   1   9      473.08      484.12     12.40 o 
 -17   1   9      463.30      442.68     10.72 o 
 -15   1   9       30.91       24.43      2.46 o 
 -13   1   9      803.02      737.00      8.43 o 
 -11   1   9      533.67      509.01      7.40 o 
  -9   1   9       84.58       75.20      1.90 o 
  -7   1   9        0.51        6.54      0.63 o 
  -5   1   9      185.99      210.94      2.46 o 
  -3   1   9      364.93      458.71      4.32 o 
  -1   1   9     3116.68     3193.81     23.11 o 
   1   1   9      288.07      285.77      4.64 o 
   3   1   9      554.53      497.40      6.95 o 
   5   1   9     6425.28     6314.19     53.39 o 
   7   1   9       62.30       64.74      4.35 o 
   9   1   9       72.22       86.26      7.33 o 
  11   1   9        2.03        3.93      2.58 o 
  13   1   9      100.32       86.70      9.20 o 
  15   1   9      355.55      367.99     15.84 o 
 -20   2   9        0.72        0.69      3.03 o 
 -18   2   9       39.12       43.43      4.26 o 
 -16   2   9      662.98      659.08     13.44 o 
 -14   2   9     1020.03     1036.96     16.34 o 
 -12   2   9     2080.86     2081.50     18.39 o 
 -10   2   9    12121.02    12499.41     66.38 o 
  -8   2   9     2161.68     2186.07     11.81 o 
  -6   2   9      593.17      487.48      4.01 o 
  -4   2   9     8312.28     8554.93     41.29 o 
  -2   2   9     3763.50     3539.75     23.33 o 
   0   2   9      724.04      519.57      6.10 o 
   2   2   9      704.66      660.68     10.04 o 
   4   2   9      393.64      395.14      5.77 o 
   6   2   9      454.37      464.74      6.64 o 
   8   2   9     1193.77     1175.55     17.93 o 
  10   2   9     1548.93     1635.15     23.75 o 
  12   2   9      178.50      173.54      8.90 o 
  14   2   9       12.41       12.48      4.18 o 
 -21   3   9      337.38      351.57     11.36 o 
 -19   3   9     1313.89     1278.05     27.08 o 
 -17   3   9      198.97      198.36      7.99 o 
 -15   3   9        0.64        4.57      2.12 o 
 -13   3   9        2.45        3.84      1.57 o 
 -11   3   9       23.36       34.42      2.39 o 
  -9   3   9     1083.97     1131.40      8.32 o 
  -7   3   9      119.98      131.00      2.13 o 
  -5   3   9       58.94       51.02      1.73 o 
  -3   3   9      548.53      604.54      4.90 o 
  -1   3   9      295.28      327.98      4.61 o 
   1   3   9       41.26       26.98      2.03 o 
   3   3   9      147.60      145.70      2.99 o 
   5   3   9      826.52      733.70     10.56 o 
   7   3   9     1074.98     1060.02     17.13 o 
   9   3   9      423.70      434.28     10.33 o 
  11   3   9     1472.27     1468.65     28.02 o 
  13   3   9      360.37      374.35     13.48 o 
  15   3   9      208.11      231.89     11.34 o 
 -20   4   9      409.31      394.75     11.89 o 
 -18   4   9     1631.03     1715.15     32.72 o 
 -16   4   9       14.51       20.41      3.13 o 
 -14   4   9        1.78        4.03      2.02 o 
 -12   4   9      720.48      699.65      9.42 o 
 -10   4   9      424.29      398.58      4.96 o 
  -8   4   9      362.55      405.14      4.60 o 
  -6   4   9       44.87       38.19      1.60 o 
  -4   4   9      904.80     1010.59      7.02 o 
  -2   4   9      127.20      172.93      2.63 o 
   0   4   9      262.56      263.04      4.40 o 
   2   4   9     2028.10     2223.71     17.15 o 
   4   4   9      303.35      369.27      5.85 o 
   6   4   9     1325.41     1142.42     26.97 o 
   8   4   9      549.02      525.87     15.11 o 
  10   4   9      814.37      763.11     15.41 o 
  12   4   9        4.10        2.44      3.24 o 
  14   4   9       46.86       30.34      5.15 o 
 -19   5   9       29.15       25.06      4.48 o 
 -17   5   9        8.59        4.54      2.43 o 
 -15   5   9       70.72       78.56      4.11 o 
 -13   5   9      560.66      545.29      8.89 o 
 -11   5   9     2658.36     2613.12     22.03 o 
  -9   5   9       81.29       74.76      2.50 o 
  -7   5   9       61.50       68.00      2.43 o 
  -5   5   9      244.24      238.82      3.49 o 
  -3   5   9      769.21      844.29      7.20 o 
  -1   5   9     1309.47     1199.31      9.47 o 
   1   5   9      296.50      278.28      5.65 o 
   3   5   9      140.81      106.45      3.31 o 
   5   5   9      742.70      687.66      9.53 o 
   7   5   9      108.87      110.51      7.44 o 
   9   5   9      235.47      221.63     10.14 o 
  11   5   9      260.17      271.04     11.71 o 
  13   5   9      128.82      114.83      6.43 o 
 -18   6   9       58.74       64.97      7.40 o 
 -16   6   9      398.16      377.21      8.93 o 
 -14   6   9      493.33      494.43      8.89 o 
 -12   6   9      296.80      296.49      7.69 o 
 -10   6   9     2360.17     2328.62     20.11 o 
  -8   6   9     4048.96     3908.23     29.69 o 
  -6   6   9     3244.68     3125.44     21.91 o 
  -4   6   9     6220.83     6041.25     42.41 o 
  -2   6   9      282.95      282.53      5.35 o 
   0   6   9      112.96      106.57      3.12 o 
   2   6   9     1089.63     1091.56     12.47 o 
   4   6   9      139.77      146.15      5.19 o 
   6   6   9      639.84      613.07      9.70 o 
   8   6   9      144.64      166.27      7.86 o 
  10   6   9      286.84      306.65     12.66 o 
  12   6   9       65.88       64.71      8.02 o 
  14   6   9       88.66      100.07     14.91 o 
 -17   7   9      410.42      428.12     11.08 o 
 -15   7   9      813.01      815.90     20.30 o 
 -13   7   9      130.49      131.55      5.25 o 
 -11   7   9       41.57       42.60      3.82 o 
  -9   7   9       18.15       11.74      2.21 o 
  -7   7   9      754.55      706.78      9.30 o 
  -5   7   9        5.30        8.05      1.39 o 
  -3   7   9       18.39       16.79      2.24 o 
  -1   7   9      139.60      127.91      4.55 o 
   1   7   9     3413.20     3400.29     27.86 o 
   3   7   9      347.65      325.32      6.80 o 
   5   7   9      368.49      371.72     10.65 o 
   7   7   9      696.11      656.67     11.74 o 
   9   7   9      726.69      751.60     13.67 o 
  11   7   9      925.18      973.03     20.53 o 
  13   7   9       41.18       46.39      6.10 o 
 -16   8   9       12.46       13.80      3.52 o 
 -14   8   9      463.47      466.26     11.63 o 
 -12   8   9      128.31      122.49      6.20 o 
 -10   8   9      780.91      779.87     13.82 o 
  -8   8   9      166.43      200.42      6.35 o 
  -6   8   9     1418.92     1288.10     18.08 o 
  -4   8   9        6.14       12.73      3.46 o 
  -2   8   9        0.41        0.90      1.53 o 
   0   8   9     4221.06     4142.98     38.70 o 
   2   8   9      658.91      692.89     12.55 o 
   4   8   9      473.78      482.88     16.17 o 
   6   8   9       43.58       37.17      4.22 o 
   8   8   9      564.31      559.71     12.80 o 
  10   8   9      221.85      215.18      7.82 o 
  12   8   9       11.09       11.50      4.76 o 
 -15   9   9      429.79      439.76     12.51 o 
 -13   9   9       33.36       43.06      4.24 o 
 -11   9   9        1.69        3.64      2.41 o 
  -9   9   9       22.09       24.82      3.15 o 
  -7   9   9        0.01        2.11      2.32 o 
  -5   9   9       19.87       34.80      3.72 o 
  -3   9   9      103.97      106.65      5.12 o 
  -1   9   9       29.13       28.55      2.78 o 
   1   9   9      452.06      468.41     14.26 o 
   3   9   9       78.57       76.93      6.05 o 
   5   9   9      237.08      240.03      9.16 o 
   7   9   9        7.26        7.79      3.69 o 
   9   9   9       12.09       12.17      3.38 o 
 -14  10   9      281.82      284.44      9.03 o 
 -12  10   9      451.26      458.58     11.32 o 
 -10  10   9      153.42      164.85      7.03 o 
  -8  10   9       45.46       58.24      6.90 o 
  -6  10   9      173.85      186.61      7.80 o 
  -4  10   9        2.06        2.63      3.24 o 
  -2  10   9       45.83       50.24      4.05 o 
   0  10   9      332.87      318.71     12.42 o 
   2  10   9      838.12      911.29     20.54 o 
   4  10   9      304.64      296.70      8.81 o 
   6  10   9      146.08      143.88      8.36 o 
   8  10   9      276.33      307.95      8.56 o 
 -11  11   9      701.33      757.23     16.53 o 
  -9  11   9       32.75       30.31      4.26 o 
  -7  11   9        0.38        0.23      2.31 o 
  -5  11   9        1.49        7.53      3.02 o 
  -3  11   9      524.57      543.61     16.14 o 
  -1  11   9      145.06      144.48     10.38 o 
   1  11   9      131.35      130.84      9.72 o 
   3  11   9      288.98      287.78     10.29 o 
   5  11   9       22.91       15.11      3.47 o 
   7  11   9       27.97       15.20      7.18 o 
  -8  12   9      630.33      628.17     15.01 o 
  -6  12   9      416.23      401.06     12.28 o 
  -4  12   9       69.10       73.05      6.19 o 
  -2  12   9       46.43       42.75      6.19 o 
   0  12   9      243.89      251.22      9.89 o 
   2  12   9      458.87      465.13     16.88 o 
 -22   0  10      592.26      591.16     28.48 o 
 -20   0  10      156.34      169.97     11.98 o 
 -18   0  10      461.14      471.89     16.16 o 
 -16   0  10      852.69      774.28     27.70 o 
 -14   0  10      774.56      810.02     21.77 o 
 -12   0  10     6457.37     6371.32     93.99 o 
 -10   0  10     2155.82     2059.60     21.93 o 
  -8   0  10     8413.73     8686.54     61.53 o 
  -6   0  10     1370.38     1283.24     10.37 o 
  -4   0  10    10161.88     9613.78     73.09 o 
  -2   0  10    21085.90    20684.92    204.30 o 
   0   0  10       30.65        6.62      1.77 o 
   2   0  10     1865.60     1863.70     45.44 o 
   4   0  10     5054.14     4700.11     61.39 o 
   6   0  10     3623.15     3445.32     56.07 o 
   8   0  10      735.53      763.69     20.21 o 
  10   0  10        0.52       -2.78      2.92 o 
  12   0  10      909.58      943.86     27.46 o 
  14   0  10       68.60       50.20     10.60 o 
 -21   1  10        4.02        2.07      3.52 o 
 -19   1  10      478.70      500.79     13.99 o 
 -17   1  10      357.02      365.54     10.22 o 
 -15   1  10       75.07       86.80      4.04 o 
 -13   1  10     1223.23     1160.06     11.43 o 
 -11   1  10       13.87        6.92      1.11 o 
  -9   1  10        6.73        3.65      1.46 o 
  -7   1  10       45.74       53.68      1.92 o 
  -5   1  10     3355.24     3467.09     18.04 o 
  -3   1  10     5940.40     6276.64     34.98 o 
  -1   1  10     5178.45     5518.04     40.31 o 
   1   1  10      426.47      425.89      6.17 o 
   3   1  10      279.43      276.87      5.87 o 
   5   1  10     1109.83     1097.47     15.03 o 
   7   1  10      861.71      837.48     14.60 o 
   9   1  10      610.47      613.42     20.89 o 
  11   1  10      150.10      150.08      7.54 o 
  13   1  10       82.80       84.67      8.63 o 
  15   1  10      167.55      173.74     31.31 o 
 -20   2  10       68.62       71.28      6.97 o 
 -18   2  10      152.85      163.32      7.04 o 
 -16   2  10        0.01        3.01      2.06 o 
 -14   2  10       36.43       43.34      5.46 o 
 -12   2  10        1.12        2.29      1.30 o 
 -10   2  10     1101.32     1211.32      9.64 o 
  -8   2  10     1378.07     1485.02      8.98 o 
  -6   2  10      664.80      698.85      5.29 o 
  -4   2  10      261.10      288.10      4.10 o 
  -2   2  10      657.97      713.85      7.13 o 
   0   2  10      305.13      363.64      4.84 o 
   2   2  10        0.29        1.25      0.99 o 
   4   2  10      157.79      161.34      4.72 o 
   6   2  10       18.55       18.03      2.54 o 
   8   2  10       16.64       16.73      3.48 o 
  10   2  10       43.61       45.60      4.37 o 
  12   2  10      215.07      216.31      9.49 o 
  14   2  10        0.88       -0.28      3.58 o 
 -21   3  10       56.18       64.47      5.89 o 
 -19   3  10       66.83       71.43      6.11 o 
 -17   3  10       62.29       77.59      5.80 o 
 -15   3  10      282.02      293.19      6.45 o 
 -13   3  10        7.09        8.47      1.79 o 
 -11   3  10      898.78      833.98      7.56 o 
  -9   3  10      334.06      412.58      4.55 o 
  -7   3  10       13.37       26.19      1.41 o 
  -5   3  10      708.77      699.20      5.62 o 
  -3   3  10     1751.22     1776.48     11.35 o 
  -1   3  10      331.00      364.85      5.15 o 
   1   3  10      190.01      213.53      3.64 o 
   3   3  10       16.36        1.56      1.36 o 
   5   3  10      464.23      470.67      6.67 o 
   7   3  10      453.93      459.46      9.41 o 
   9   3  10       45.35       54.14      4.25 o 
  11   3  10      801.25      844.39     23.85 o 
  13   3  10      123.45      139.30      8.45 o 
 -20   4  10      777.22      794.77     17.08 o 
 -18   4  10      319.43      325.12     10.19 o 
 -16   4  10      216.18      235.34      7.00 o 
 -14   4  10     1573.80     1547.89     31.35 o 
 -12   4  10      382.36      392.94      9.11 o 
 -10   4  10     3331.99     3246.10     21.55 o 
  -8   4  10      382.48      368.38      5.07 o 
  -6   4  10      723.48      721.87      6.07 o 
  -4   4  10     6126.01     6026.96     34.58 o 
  -2   4  10     1211.28     1059.37      8.52 o 
   0   4  10     2295.66     2203.04     18.09 o 
   2   4  10      252.46      246.99      4.44 o 
   4   4  10       20.28       46.60      1.81 o 
   6   4  10        1.12        3.24      2.46 o 
   8   4  10       51.31       54.28      6.07 o 
  10   4  10      159.44      147.53     11.81 o 
  12   4  10       56.78       50.92     10.45 o 
  14   4  10       16.88       34.76     10.26 o 
 -19   5  10      132.10      150.99      8.28 o 
 -17   5  10        4.13        8.62      2.74 o 
 -15   5  10        0.64        1.71      1.78 o 
 -13   5  10       19.89       17.80      2.37 o 
 -11   5  10       26.71       30.27      2.52 o 
  -9   5  10       75.56       78.24      3.41 o 
  -7   5  10        5.14       10.39      1.26 o 
  -5   5  10     1754.47     1726.89     13.48 o 
  -3   5  10     1122.52     1121.96      9.31 o 
  -1   5  10       87.58       91.00      2.39 o 
   1   5  10      217.32      233.84      5.18 o 
   3   5  10       41.83       88.36      3.59 o 
   5   5  10      826.39      810.42     18.14 o 
   7   5  10     2039.82     1878.07     27.69 o 
   9   5  10     1968.10     2008.64     54.13 o 
  11   5  10      952.21     1004.93     78.16 o 
  13   5  10      113.63      126.56      7.39 o 
 -18   6  10      294.10      290.45      9.74 o 
 -16   6  10      313.30      313.77      8.02 o 
 -14   6  10      620.66      610.80     19.04 o 
 -12   6  10      351.45      352.34      8.18 o 
 -10   6  10      164.26      180.05      5.08 o 
  -8   6  10      402.15      459.49      6.80 o 
  -6   6  10       12.54       13.38      1.68 o 
  -4   6  10      310.29      295.13      5.54 o 
  -2   6  10        1.62        2.98      1.15 o 
   0   6  10      818.31      827.41     10.23 o 
   2   6  10      730.15      726.45     10.57 o 
   4   6  10      103.10       99.95      6.12 o 
   6   6  10      165.21      160.34      5.92 o 
   8   6  10       19.41       24.11      4.37 o 
  10   6  10       46.27       40.69      6.37 o 
  12   6  10       25.75       21.93      6.13 o 
 -17   7  10       69.84       72.29      5.63 o 
 -15   7  10      179.09      170.95      6.26 o 
 -13   7  10      318.84      293.73      8.21 o 
 -11   7  10      182.88      160.91      6.17 o 
  -9   7  10        5.75       12.92      2.87 o 
  -7   7  10      218.92      221.04      8.60 o 
  -5   7  10     1055.92     1021.48     11.67 o 
  -3   7  10      112.09       96.93      4.20 o 
  -1   7  10      140.97      135.84      4.64 o 
   1   7  10      358.11      364.01      7.85 o 
   3   7  10       14.28       17.95      2.55 o 
   5   7  10      184.12      181.83      5.85 o 
   7   7  10        2.53        2.11      2.26 o 
   9   7  10      225.82      232.73     10.19 o 
  11   7  10       99.40      108.47      8.08 o 
 -16   8  10      166.64      170.03      7.69 o 
 -14   8  10      758.74      763.35     14.24 o 
 -12   8  10      634.63      586.19     11.97 o 
 -10   8  10      188.38      193.71      6.43 o 
  -8   8  10       84.51       89.94      4.95 o 
  -6   8  10      319.52      294.37      6.93 o 
  -4   8  10     1207.17     1229.51     15.03 o 
  -2   8  10      391.38      376.19      8.13 o 
   0   8  10      384.75      418.51      8.12 o 
   2   8  10      765.80      809.86     13.96 o 
   4   8  10       52.62       64.15      4.96 o 
   6   8  10      230.59      240.24     12.97 o 
   8   8  10       24.62       38.76      4.08 o 
  10   8  10       46.18       53.25      6.93 o 
 -15   9  10        4.85        2.60      2.94 o 
 -13   9  10       71.39       62.73      6.18 o 
 -11   9  10      347.57      359.29     10.24 o 
  -9   9  10       83.81       72.38      4.95 o 
  -7   9  10        0.04        1.54      2.21 o 
  -5   9  10      182.72      194.76     11.22 o 
  -3   9  10        0.97        3.52      1.99 o 
  -1   9  10        0.63       -0.38      1.73 o 
   1   9  10      923.36      883.12     15.01 o 
   3   9  10      793.18      814.29     14.65 o 
   5   9  10      217.27      200.47      7.91 o 
   7   9  10      587.59      531.09     12.61 o 
   9   9  10      423.99      417.78     11.04 o 
 -14  10  10      779.65      761.93     19.36 o 
 -12  10  10      619.13      628.52     14.54 o 
 -10  10  10       29.85       23.94      3.90 o 
  -8  10  10       60.34       60.58      4.74 o 
  -6  10  10        0.65        0.73      2.45 o 
  -4  10  10        1.53        1.68      3.02 o 
  -2  10  10      365.65      394.74     14.98 o 
   0  10  10      155.46      152.60      5.66 o 
   2  10  10      175.25      183.99      8.92 o 
   4  10  10      252.19      267.99     10.18 o 
   6  10  10       63.86       68.37      6.88 o 
   8  10  10        0.47        2.74      2.55 o 
 -11  11  10      370.82      397.39     11.74 o 
  -9  11  10       75.02       79.47      6.14 o 
  -7  11  10        6.36        7.25      3.11 o 
  -5  11  10        7.95        7.56      3.09 o 
  -3  11  10       22.02       21.46      4.72 o 
  -1  11  10        0.52       -0.22      2.16 o 
   1  11  10       82.36       79.22      6.23 o 
   3  11  10        0.85        6.85      3.11 o 
   5  11  10       35.24       33.44      4.49 o 
  -8  12  10      307.40      328.86     15.58 o 
  -6  12  10      103.89      130.16     11.09 o 
  -4  12  10       25.68       31.00      8.45 o 
  -2  12  10      271.86      251.84     11.28 o 
   0  12  10       34.49       43.77      6.26 o 
   2  12  10      314.05      383.89     13.45 o 
 -21   1  11        6.45        9.90      4.26 o 
 -19   1  11        7.44       13.89      4.25 o 
 -17   1  11      236.06      227.69     12.24 o 
 -15   1  11      261.89      231.83      6.82 o 
 -13   1  11        2.50        7.20      1.45 o 
 -11   1  11      302.62      273.25      4.73 o 
  -9   1  11      633.29      647.88      5.61 o 
  -7   1  11      500.53      530.02      4.70 o 
  -5   1  11      886.17      870.49      6.83 o 
  -3   1  11     3507.21     3650.42     23.03 o 
  -1   1  11     3271.81     3372.62     26.86 o 
   1   1  11     1721.65     1495.05     16.58 o 
   3   1  11      849.77      771.19     11.25 o 
   5   1  11       75.26       72.53      4.64 o 
   7   1  11      508.05      466.81     10.77 o 
   9   1  11        6.10        6.20      2.61 o 
  11   1  11       35.32       41.95      4.76 o 
  13   1  11      313.85      367.60     12.88 o 
 -20   2  11      155.68      162.60      9.58 o 
 -18   2  11      745.81      732.44     14.51 o 
 -16   2  11     1330.36     1409.58     17.81 o 
 -14   2  11     3427.51     3573.00     27.49 o 
 -12   2  11     1838.41     1780.59     15.16 o 
 -10   2  11       35.80       26.34      1.55 o 
  -8   2  11      558.92      561.58      4.87 o 
  -6   2  11      742.21      649.71      5.68 o 
  -4   2  11     2097.68     1955.33     12.38 o 
  -2   2  11     3553.82     3663.68     32.37 o 
   0   2  11      462.46      481.05      6.90 o 
   2   2  11       35.83       22.84      2.19 o 
   4   2  11       37.32       22.57      2.30 o 
   6   2  11      145.28      135.52      5.88 o 
   8   2  11       14.30        8.34      2.68 o 
  10   2  11        6.00        3.02      2.68 o 
  12   2  11       90.33       77.46      6.87 o 
  14   2  11      255.07      239.31     10.87 o 
 -21   3  11       54.77       48.68      5.41 o 
 -19   3  11      271.65      248.68      8.76 o 
 -17   3  11       86.72       94.25      5.31 o 
 -15   3  11      141.84      147.33      4.99 o 
 -13   3  11      132.60      116.84      3.62 o 
 -11   3  11       11.99        9.52      1.21 o 
  -9   3  11     1176.45     1247.45     10.27 o 
  -7   3  11      818.11      895.14      7.49 o 
  -5   3  11     2359.95     2521.90     15.59 o 
  -3   3  11      222.85      251.76      3.88 o 
  -1   3  11      227.42      218.26      4.30 o 
   1   3  11     1086.84     1009.58     10.75 o 
   3   3  11     1163.66     1133.95     13.05 o 
   5   3  11     1185.78     1235.11     20.19 o 
   7   3  11     1439.72     1438.53     26.56 o 
   9   3  11     1100.88     1112.77     18.33 o 
  11   3  11       79.74       85.55      6.56 o 
  13   3  11      122.25      137.49      8.63 o 
 -20   4  11       29.75       26.07      5.17 o 
 -18   4  11      445.43      449.01     13.04 o 
 -16   4  11      310.75      309.22      6.98 o 
 -14   4  11        5.40       10.97      2.17 o 
 -12   4  11      297.20      311.60      5.75 o 
 -10   4  11      538.26      505.44      5.85 o 
  -8   4  11      104.07      112.31      3.86 o 
  -6   4  11      372.30      415.71      4.75 o 
  -4   4  11      420.81      383.49      4.75 o 
  -2   4  11        3.30        0.97      0.87 o 
   0   4  11       64.45       58.00      2.78 o 
   2   4  11     1865.42     1795.46     17.21 o 
   4   4  11      566.64      459.53      8.48 o 
   6   4  11       28.69       23.74      3.71 o 
   8   4  11       26.14       29.72      5.31 o 
  10   4  11      964.54      900.50     28.14 o 
  12   4  11        3.08        2.90      3.21 o 
 -19   5  11      188.91      182.29      9.47 o 
 -17   5  11       92.11       92.37      5.37 o 
 -15   5  11       19.33       26.47      3.20 o 
 -13   5  11        0.17       -0.95      1.74 o 
 -11   5  11     1310.25     1242.04     13.18 o 
  -9   5  11       75.66       65.66      2.76 o 
  -7   5  11       42.46       34.83      2.06 o 
  -5   5  11     3392.49     3308.65     22.39 o 
  -3   5  11     3628.21     3614.30     24.75 o 
  -1   5  11      614.73      569.27      7.09 o 
   1   5  11      404.75      368.67      7.00 o 
   3   5  11        0.06       -0.49      1.56 o 
   5   5  11      194.20      172.68      5.20 o 
   7   5  11      189.03      205.50      8.52 o 
   9   5  11      283.86      283.81     11.90 o 
  11   5  11       92.83      127.62     12.94 o 
  13   5  11       47.30       49.13      9.09 o 
 -18   6  11      311.51      307.25     17.45 o 
 -16   6  11      301.37      309.44      8.05 o 
 -14   6  11     1383.39     1411.43     18.53 o 
 -12   6  11     3422.35     3356.39     35.86 o 
 -10   6  11     1430.19     1391.74     18.46 o 
  -8   6  11      946.59      916.53     10.27 o 
  -6   6  11      156.22      150.98      4.08 o 
  -4   6  11       15.52       27.93      3.59 o 
  -2   6  11     1080.51     1072.22     11.37 o 
   0   6  11       87.37      104.97      4.21 o 
   2   6  11       14.05       18.63      2.27 o 
   4   6  11        1.94        2.26      1.81 o 
   6   6  11       55.09       37.95      2.87 o 
   8   6  11       33.02       37.47      7.34 o 
  10   6  11      317.81      361.51     14.19 o 
  12   6  11       74.25       88.26      9.00 o 
 -17   7  11       70.78       81.98      6.42 o 
 -15   7  11      114.35      109.15      6.66 o 
 -13   7  11      258.88      253.18      8.28 o 
 -11   7  11       43.34       39.32      4.72 o 
  -9   7  11     1276.50     1256.26     17.51 o 
  -7   7  11      777.77      787.02     12.90 o 
  -5   7  11     1322.31     1352.88     20.10 o 
  -3   7  11     3208.99     3187.28     30.24 o 
  -1   7  11        6.02        9.54      2.08 o 
   1   7  11     1368.21     1398.21     22.98 o 
   3   7  11      840.40      828.00     14.08 o 
   5   7  11      325.90      333.77      8.28 o 
   7   7  11     1407.52     1447.88     19.77 o 
   9   7  11      100.17      110.45      9.83 o 
  11   7  11      401.72      408.27     15.99 o 
 -16   8  11      417.81      394.83     12.02 o 
 -14   8  11      770.64      788.83     15.88 o 
 -12   8  11       15.08       13.88      3.77 o 
 -10   8  11      525.40      518.80     10.94 o 
  -8   8  11       67.70       88.10      5.18 o 
  -6   8  11      473.47      457.87      9.07 o 
  -4   8  11     1130.04     1142.88     14.61 o 
  -2   8  11      127.49      120.93      5.76 o 
   0   8  11      108.46      115.79      7.97 o 
   2   8  11      464.61      452.85     10.23 o 
   4   8  11      226.11      219.82      7.16 o 
   6   8  11        6.55        9.35      2.92 o 
   8   8  11      111.04      105.14      5.71 o 
  10   8  11       46.17       54.01      7.13 o 
 -15   9  11       24.67       29.02      4.68 o 
 -13   9  11        0.08        4.30      2.78 o 
 -11   9  11       16.98       15.50      3.44 o 
  -9   9  11      115.69      107.36      5.92 o 
  -7   9  11       34.68       36.25      6.19 o 
  -5   9  11       21.59       22.73      3.22 o 
  -3   9  11       29.68       22.30      2.64 o 
  -1   9  11       61.21       58.00      3.88 o 
   1   9  11       12.15       16.51      3.13 o 
   3   9  11        8.98        6.75      2.70 o 
   5   9  11       18.32       18.41      3.60 o 
   7   9  11       74.02       83.10      5.99 o 
   9   9  11        1.42       -0.24      6.90 o 
 -14  10  11      332.71      361.04     20.71 o 
 -12  10  11      416.60      432.11     12.08 o 
 -10  10  11       81.17       85.28      6.18 o 
  -8  10  11       22.12       28.73      3.66 o 
  -6  10  11        2.62        3.20      2.71 o 
  -4  10  11        3.55        2.38      2.34 o 
  -2  10  11      235.07      232.58      7.39 o 
   0  10  11      196.91      203.82      7.68 o 
   2  10  11      197.95      208.01      7.71 o 
   4  10  11       18.22       25.15      3.71 o 
   6  10  11       72.87       83.52      5.86 o 
 -11  11  11      633.89      610.55     15.22 o 
  -9  11  11       22.77       15.54      3.75 o 
  -7  11  11       51.48       49.11      5.21 o 
  -5  11  11      211.49      219.45     22.58 o 
  -3  11  11       62.30       69.88      7.16 o 
  -1  11  11      279.17      279.94      9.78 o 
   1  11  11       22.01       29.37      4.33 o 
   3  11  11      586.20      613.53     13.28 o 
  -6  12  11      113.03      129.49      8.93 o 
  -4  12  11      106.20      100.39      9.63 o 
  -2  12  11      245.15      261.41     18.14 o 
   0  12  11       21.28       15.45      7.52 o 
 -20   0  12      100.70       87.93      8.95 o 
 -18   0  12      143.85      160.50     12.65 o 
 -16   0  12      918.28      885.65     16.20 o 
 -14   0  12      809.73      821.19     12.92 o 
 -12   0  12     2692.50     2619.89     34.02 o 
 -10   0  12     1145.99     1064.19     10.94 o 
  -8   0  12     3559.51     3390.84     26.81 o 
  -6   0  12     2405.67     2417.31     22.87 o 
  -4   0  12      111.64      113.51      4.80 o 
  -2   0  12     2476.99     2397.03     36.18 o 
   0   0  12     5648.53     5702.86     65.47 o 
   2   0  12     5945.53     5860.50     87.56 o 
   4   0  12        0.33        2.67      2.72 o 
   6   0  12     1049.33     1063.61     25.15 o 
   8   0  12       10.68       17.73      6.84 o 
  10   0  12       19.77       17.84      5.39 o 
  12   0  12       32.37       40.81      7.17 o 
 -21   1  12        9.58        7.23      3.75 o 
 -19   1  12        7.61       12.44      3.71 o 
 -17   1  12       37.40       37.68      5.75 o 
 -15   1  12      608.39      605.72      8.81 o 
 -13   1  12      821.57      884.46     10.11 o 
 -11   1  12       56.16       53.03      3.13 o 
  -9   1  12      353.00      366.97      3.95 o 
  -7   1  12     4522.05     4733.61     26.51 o 
  -5   1  12     2854.44     2780.91     18.63 o 
  -3   1  12     1410.01     1336.07     10.63 o 
  -1   1  12     2953.24     2892.14     24.19 o 
   1   1  12      994.12      923.76     12.40 o 
   3   1  12     1376.69     1347.56     19.80 o 
   5   1  12      863.14      822.55     15.09 o 
   7   1  12       94.71       95.31      5.83 o 
   9   1  12       13.42       14.52      3.26 o 
  11   1  12        0.60       -0.91      2.66 o 
  13   1  12      132.20      158.16     10.66 o 
 -20   2  12        1.59        3.79      4.66 o 
 -18   2  12      109.84      102.64     10.81 o 
 -16   2  12       64.20       76.12      4.48 o 
 -14   2  12      380.25      382.84      6.40 o 
 -12   2  12     1563.39     1621.86     13.87 o 
 -10   2  12        4.87        4.43      1.12 o 
  -8   2  12       12.25        9.82      1.13 o 
  -6   2  12      101.04      102.37      3.16 o 
  -4   2  12       68.27       63.98      2.24 o 
  -2   2  12      320.71      328.52      6.62 o 
   0   2  12      224.31      216.36      4.68 o 
   2   2  12       75.03       71.25      3.66 o 
   4   2  12       55.77       64.17      7.96 o 
   6   2  12       46.67       44.95      7.07 o 
   8   2  12      116.55      125.74      8.29 o 
  10   2  12      191.32      211.72      8.09 o 
  12   2  12        1.16       -0.71      3.27 o 
 -21   3  12       17.13       24.54      5.27 o 
 -19   3  12      660.97      686.48     14.41 o 
 -17   3  12      106.45       95.74      5.06 o 
 -15   3  12      634.38      634.56     10.61 o 
 -13   3  12     2001.18     2081.41     20.13 o 
 -11   3  12     1213.47     1184.75     11.90 o 
  -9   3  12        0.18        2.56      1.13 o 
  -7   3  12        2.11        2.87      0.91 o 
  -5   3  12       17.33       39.11      1.78 o 
  -3   3  12     2056.63     2026.79     15.62 o 
  -1   3  12     1105.17     1024.77     10.89 o 
   1   3  12     1428.66     1297.74     15.68 o 
   3   3  12        7.48       11.54      7.43 o 
   5   3  12      870.10      847.96     18.79 o 
   7   3  12     1511.99     1557.98     27.44 o 
   9   3  12       61.66       50.01      9.04 o 
  11   3  12       70.95       67.32      6.03 o 
  13   3  12        1.44       -0.95      3.34 o 
 -20   4  12      157.54      163.89      8.25 o 
 -18   4  12       14.24       11.71      3.14 o 
 -16   4  12      388.37      404.43      8.46 o 
 -14   4  12      592.56      567.04     11.05 o 
 -12   4  12      578.03      579.41      8.70 o 
 -10   4  12     1060.79     1019.38     14.18 o 
  -8   4  12     1101.29     1028.97     10.28 o 
  -6   4  12      100.41       80.75      2.58 o 
  -4   4  12       80.37       68.87      2.26 o 
  -2   4  12      298.95      292.58      4.81 o 
   0   4  12        4.42       12.47      1.98 o 
   2   4  12      606.72      546.70      9.61 o 
   4   4  12       31.44       31.79      2.88 o 
   6   4  12      108.12      107.91      5.68 o 
   8   4  12      792.34      815.07     20.93 o 
  10   4  12      103.97       98.54      6.05 o 
  12   4  12      140.28      133.07      7.63 o 
 -19   5  12       30.31       29.15      6.19 o 
 -17   5  12       59.61       67.58      5.79 o 
 -15   5  12       10.04        6.88      2.50 o 
 -13   5  12      427.93      433.98      9.19 o 
 -11   5  12     1785.01     1802.47     18.43 o 
  -9   5  12     1711.55     1745.34     15.68 o 
  -7   5  12     2409.01     2440.88     21.33 o 
  -5   5  12      256.01      263.76      4.82 o 
  -3   5  12      147.68      146.22      4.03 o 
  -1   5  12      306.78      324.58      5.31 o 
   1   5  12      762.07      773.50     11.04 o 
   3   5  12     3451.58     3197.01     31.04 o 
   5   5  12      625.48      630.56     10.95 o 
   7   5  12      594.59      630.42     14.90 o 
   9   5  12      410.32      401.74     14.29 o 
  11   5  12        1.04        6.33      5.59 o 
 -18   6  12      720.30      702.75     15.87 o 
 -16   6  12      233.30      254.33      7.78 o 
 -14   6  12      263.45      269.66     12.06 o 
 -12   6  12       37.61       34.51      4.40 o 
 -10   6  12        1.84        3.64      1.59 o 
  -8   6  12      140.61      139.33      7.16 o 
  -6   6  12      509.07      533.68      8.08 o 
  -4   6  12       19.65       13.35      1.75 o 
  -2   6  12      819.10      844.34     11.07 o 
   0   6  12       32.08       33.64      3.68 o 
   2   6  12        1.85        1.71      1.72 o 
   4   6  12       60.92       64.28      3.75 o 
   6   6  12       58.28       51.15      4.09 o 
   8   6  12       21.39       22.69      5.26 o 
  10   6  12      535.47      566.30     18.14 o 
 -17   7  12       11.52        9.33      7.66 o 
 -15   7  12       42.33       39.62      4.92 o 
 -13   7  12       95.36       86.35      5.81 o 
 -11   7  12       89.90       86.53      5.18 o 
  -9   7  12       97.56       98.75      4.24 o 
  -7   7  12      284.05      275.60      6.05 o 
  -5   7  12      118.40      116.54      4.87 o 
  -3   7  12       13.53       16.00      3.11 o 
  -1   7  12      615.65      575.97     10.39 o 
   1   7  12       38.78       40.04      3.43 o 
   3   7  12      199.87      198.21      6.45 o 
   5   7  12      320.14      333.30      7.92 o 
   7   7  12      426.31      476.17      9.91 o 
   9   7  12        4.92        6.09      4.41 o 
 -16   8  12      277.92      281.09     11.57 o 
 -14   8  12      239.91      243.93      8.74 o 
 -12   8  12      152.49      151.13      7.12 o 
 -10   8  12      350.84      329.24      8.66 o 
  -8   8  12      167.09      177.04      7.03 o 
  -6   8  12      190.94      181.92      5.88 o 
  -4   8  12      139.45      134.35      5.62 o 
  -2   8  12        7.65        6.36      2.26 o 
   0   8  12      225.79      245.73      7.52 o 
   2   8  12       57.50       56.41      4.63 o 
   4   8  12        9.67       17.14      3.78 o 
   6   8  12       49.00       50.26      4.63 o 
   8   8  12       37.86       37.85      6.07 o 
 -15   9  12       14.82        9.93      3.79 o 
 -13   9  12      432.67      463.94     12.28 o 
 -11   9  12      748.37      716.80     15.09 o 
  -9   9  12     1287.05     1271.53     19.05 o 
  -7   9  12       22.39       30.49      3.93 o 
  -5   9  12      209.82      201.78      7.32 o 
  -3   9  12      829.57      808.88     12.29 o 
  -1   9  12      138.63      150.49      6.42 o 
   1   9  12      895.75      910.64     15.87 o 
   3   9  12      388.01      377.19      9.99 o 
   5   9  12       98.09       92.81      6.35 o 
   7   9  12      353.86      344.93     10.12 o 
 -12  10  12        0.44        1.38      2.82 o 
 -10  10  12       66.36       66.58      7.48 o 
  -8  10  12       65.48       73.71      5.97 o 
  -6  10  12      365.83      380.89     15.90 o 
  -4  10  12       10.51        7.39      2.88 o 
  -2  10  12       38.09       35.98      4.41 o 
   0  10  12        0.79        0.10      2.28 o 
   2  10  12      114.30      137.92      8.29 o 
   4  10  12       49.33       52.86      4.80 o 
   6  10  12       10.76       19.56      7.89 o 
  -9  11  12       45.89       37.77      4.33 o 
  -7  11  12        0.59        1.85      2.82 o 
  -5  11  12       58.61       63.96      7.24 o 
  -3  11  12        7.07       10.08      3.99 o 
  -1  11  12       12.15       15.95      3.64 o 
   1  11  12       18.17       19.50      3.98 o 
   3  11  12       34.02       29.64      5.76 o 
 -21   1  13      433.00      433.71     13.70 o 
 -19   1  13       64.04       58.99      5.34 o 
 -17   1  13      180.17      196.28      6.22 o 
 -15   1  13     1555.74     1551.30     16.70 o 
 -13   1  13      213.31      238.87      5.31 o 
 -11   1  13       42.82       48.63      2.28 o 
  -9   1  13      122.71      123.43      2.52 o 
  -7   1  13     2014.42     2110.58     15.15 o 
  -5   1  13     1610.32     1562.67     12.79 o 
  -3   1  13     1544.39     1363.78     13.20 o 
  -1   1  13     6355.00     6316.75     51.48 o 
   1   1  13      625.39      615.62     16.18 o 
   3   1  13       77.94       79.32      5.05 o 
   5   1  13      891.93      872.90     25.95 o 
   7   1  13       16.29       26.62      3.71 o 
   9   1  13      406.40      422.42     11.51 o 
  11   1  13       21.25       14.93      3.71 o 
 -20   2  13      509.53      511.98     21.04 o 
 -18   2  13       15.86       20.75      4.49 o 
 -16   2  13      179.19      175.19      5.94 o 
 -14   2  13      369.02      368.87      6.92 o 
 -12   2  13        0.08        4.73      1.46 o 
 -10   2  13     1646.46     1612.58     13.30 o 
  -8   2  13       49.64       38.04      1.86 o 
  -6   2  13       60.98       80.92      2.49 o 
  -4   2  13      195.70      187.20      4.29 o 
  -2   2  13      410.47      373.95      5.57 o 
   0   2  13       57.42       59.42      3.23 o 
   2   2  13     1165.25     1121.03     17.93 o 
   4   2  13      741.25      677.62     13.95 o 
   6   2  13     2063.28     1991.59     33.42 o 
   8   2  13     1585.16     1527.19     23.65 o 
  10   2  13       23.04       22.23      3.83 o 
  12   2  13      313.46      344.83     22.85 o 
 -19   3  13        8.14       10.25      4.26 o 
 -17   3  13      109.77      121.45     11.39 o 
 -15   3  13      266.20      281.49      6.36 o 
 -13   3  13     2639.82     2649.94     26.64 o 
 -11   3  13     1273.38     1347.70     13.45 o 
  -9   3  13      678.32      697.85      7.75 o 
  -7   3  13      716.78      712.86      7.38 o 
  -5   3  13      242.99      229.53      3.93 o 
  -3   3  13     2036.62     1960.56     17.53 o 
  -1   3  13     1350.37     1383.49     14.33 o 
   1   3  13      722.74      797.39     12.53 o 
   3   3  13      484.50      507.86     19.35 o 
   5   3  13      777.53      809.87     15.83 o 
   7   3  13      113.50      124.77      6.31 o 
   9   3  13        5.39        5.26      2.77 o 
  11   3  13      105.23      121.00      7.74 o 
 -20   4  13       17.18       19.34      4.78 o 
 -18   4  13      460.91      488.13     12.94 o 
 -16   4  13        0.89        0.37      2.23 o 
 -14   4  13       17.01       24.02      3.09 o 
 -12   4  13      697.64      683.61     11.82 o 
 -10   4  13      167.96      159.17      4.58 o 
  -8   4  13       12.74        9.14      1.70 o 
  -6   4  13       55.47       56.35      2.23 o 
  -4   4  13      591.48      619.50      8.78 o 
  -2   4  13        4.73        1.17      1.75 o 
   0   4  13       64.28       33.89      2.71 o 
   2   4  13       74.22       80.82      4.52 o 
   4   4  13      149.60      120.08      7.29 o 
   6   4  13        0.16       -1.07      2.94 o 
   8   4  13       32.18       38.59      3.70 o 
  10   4  13      623.78      631.35     14.50 o 
 -19   5  13        0.35        2.20      8.44 o 
 -17   5  13        0.13       -0.39      2.47 o 
 -15   5  13       82.92       87.36      7.26 o 
 -13   5  13      450.21      424.94     11.40 o 
 -11   5  13      200.29      186.44      5.73 o 
  -9   5  13     1101.68     1136.96     12.94 o 
  -7   5  13     2072.99     2041.25     18.88 o 
  -5   5  13        2.02        1.76      1.59 o 
  -3   5  13     1030.07      984.96     11.25 o 
  -1   5  13      559.67      513.92      8.62 o 
   1   5  13       48.44       53.44      3.58 o 
   3   5  13      114.94      104.79      4.77 o 
   5   5  13       53.80       58.46      4.82 o 
   7   5  13        9.03       12.69      3.75 o 
   9   5  13       61.92       55.74     12.77 o 
  11   5  13      267.94      265.50     16.49 o 
 -18   6  13      103.87      114.03      9.20 o 
 -16   6  13      832.22      825.37     17.55 o 
 -14   6  13      560.39      555.63     13.76 o 
 -12   6  13       92.25       93.23      6.28 o 
 -10   6  13      252.51      232.93      5.89 o 
  -8   6  13      106.45      113.16      3.82 o 
  -6   6  13       27.56       30.26      2.90 o 
  -4   6  13        0.15        1.76      2.23 o 
  -2   6  13      264.33      252.93      6.18 o 
   0   6  13       28.68       32.57      2.85 o 
   2   6  13      377.12      346.31      7.88 o 
   4   6  13      276.37      254.46      6.72 o 
   6   6  13      796.46      807.61     17.16 o 
   8   6  13      803.58      849.86     22.02 o 
  10   6  13        8.42       10.09      4.99 o 
 -17   7  13      152.21      151.91      8.93 o 
 -15   7  13       59.83       57.65      5.87 o 
 -13   7  13     1065.84     1032.79     20.05 o 
 -11   7  13     1944.77     1925.10     24.41 o 
  -9   7  13     2826.58     2814.62     27.82 o 
  -7   7  13     1387.80     1415.03     16.35 o 
  -5   7  13      786.69      792.58     13.41 o 
  -3   7  13      677.96      667.41     12.11 o 
  -1   7  13      241.67      248.58      6.86 o 
   1   7  13      707.66      733.74     13.19 o 
   3   7  13      275.25      278.35      7.71 o 
   5   7  13       21.59       16.18      2.79 o 
   7   7  13       58.13       50.08      5.71 o 
   9   7  13      169.96      184.87     16.23 o 
 -16   8  13      128.96      129.03      8.24 o 
 -14   8  13      283.95      285.51     10.46 o 
 -12   8  13      134.92      135.47      7.23 o 
 -10   8  13      147.93      145.99      6.36 o 
  -8   8  13        9.10       13.60      2.47 o 
  -6   8  13      140.19      136.33      5.31 o 
  -4   8  13      810.08      798.30     12.22 o 
  -2   8  13     2806.01     2818.24     32.34 o 
   0   8  13       57.77       60.45      4.63 o 
   2   8  13       72.13       53.49      4.35 o 
   4   8  13        3.78        2.42      2.46 o 
   6   8  13      225.16      241.72      8.37 o 
   8   8  13      116.58      112.11      9.61 o 
 -13   9  13        2.69        5.82      3.11 o 
 -11   9  13        7.23        8.55      2.97 o 
  -9   9  13        4.27       11.40      2.88 o 
  -7   9  13      101.06      112.00      6.79 o 
  -5   9  13       23.82       25.90      3.70 o 
  -3   9  13       13.22       12.54      3.08 o 
  -1   9  13       44.84       44.01      4.18 o 
   1   9  13      161.73      154.17      7.12 o 
   3   9  13        4.88        6.84      2.84 o 
   5   9  13      123.45      132.16      7.20 o 
 -12  10  13       58.23       73.19      6.10 o 
 -10  10  13       32.16       39.50      5.20 o 
  -8  10  13        2.17        5.13      2.97 o 
  -6  10  13      215.22      214.98     10.53 o 
  -4  10  13       69.30       70.24      6.45 o 
  -2  10  13       13.27       12.22      2.88 o 
   0  10  13       23.93       29.74      3.80 o 
   2  10  13       13.95       18.60      3.47 o 
   4  10  13        0.10        3.21      2.59 o 
  -9  11  13       60.86       67.39      6.09 o 
  -7  11  13      331.18      349.17     13.65 o 
  -5  11  13      364.70      382.77     13.58 o 
  -3  11  13        9.93       29.79      6.69 o 
  -1  11  13      389.24      430.42     21.39 o 
   1  11  13      103.10      115.53      8.72 o 
 -20   0  14        1.92        0.04      4.63 o 
 -18   0  14      186.38      177.35     23.92 o 
 -16   0  14      145.63      113.82      8.32 o 
 -14   0  14       37.50       43.27      3.65 o 
 -12   0  14      423.98      385.50      8.23 o 
 -10   0  14      232.88      205.91      5.23 o 
  -8   0  14       16.72       25.64      2.57 o 
  -6   0  14     4992.91     5351.04     48.90 o 
  -4   0  14     1531.73     1595.10     38.13 o 
  -2   0  14      556.90      529.35     14.15 o 
   0   0  14      900.66      853.80     19.32 o 
   2   0  14       91.04       81.02     10.25 o 
   4   0  14     2074.88     1966.81     39.05 o 
   6   0  14     1999.56     1923.85     39.23 o 
   8   0  14      665.38      629.39     20.20 o 
  10   0  14      274.91      290.02     14.17 o 
  12   0  14       38.90       43.16      7.30 o 
 -21   1  14      571.70      575.46     27.29 o 
 -19   1  14      155.79      151.21      8.15 o 
 -17   1  14      925.67      932.12     14.10 o 
 -15   1  14     1247.09     1301.86     15.04 o 
 -13   1  14      413.03      437.44      6.40 o 
 -11   1  14     1389.68     1463.58     12.97 o 
  -9   1  14      345.97      347.49      6.66 o 
  -7   1  14      799.97      756.23      8.25 o 
  -5   1  14     1352.28     1325.84     12.44 o 
  -3   1  14     1864.63     1848.26     19.40 o 
  -1   1  14     2710.79     2770.72     30.18 o 
   1   1  14       37.49       32.45      3.54 o 
   3   1  14      112.08      111.12      6.91 o 
   5   1  14       47.17       47.94      4.57 o 
   7   1  14       24.74       32.62      5.32 o 
   9   1  14       12.59       25.21      3.99 o 
  11   1  14       28.14       27.69      4.51 o 
 -20   2  14       41.05       41.37      5.00 o 
 -18   2  14      241.46      257.14      7.96 o 
 -16   2  14      565.88      556.11      9.98 o 
 -14   2  14      106.04      104.95      4.57 o 
 -12   2  14        0.00       -1.26      1.26 o 
 -10   2  14       91.96       90.48      3.38 o 
  -8   2  14      158.86      168.95      3.48 o 
  -6   2  14        0.49        3.45      1.18 o 
  -4   2  14      913.96      933.62     11.18 o 
  -2   2  14      122.78      120.72      4.48 o 
   0   2  14       42.00       42.19      3.22 o 
   2   2  14      129.01      130.27      6.40 o 
   4   2  14       18.18       19.05      3.15 o 
   6   2  14       61.44       85.06      7.25 o 
   8   2  14      170.51      160.96      7.69 o 
  10   2  14        0.11        1.97      2.83 o 
 -19   3  14      321.13      341.62     25.65 o 
 -17   3  14      585.22      544.54     13.35 o 
 -15   3  14      735.48      729.27     13.04 o 
 -13   3  14       92.51      106.07      4.31 o 
 -11   3  14     1069.01     1077.25     13.20 o 
  -9   3  14       34.07       33.53      2.33 o 
  -7   3  14       96.07       89.67      3.16 o 
  -5   3  14      460.12      400.72      6.93 o 
  -3   3  14     3001.09     2850.95     24.64 o 
  -1   3  14      751.01      742.02     10.27 o 
   1   3  14      337.97      357.03     12.04 o 
   3   3  14       84.52       83.42      5.44 o 
   5   3  14      264.84      292.17      8.70 o 
   7   3  14       44.87       49.99      4.55 o 
   9   3  14      305.32      284.52      9.20 o 
  11   3  14       17.41       17.90      4.04 o 
 -20   4  14      187.74      149.84     16.04 o 
 -18   4  14       31.89       32.15      4.73 o 
 -16   4  14      194.00      189.15      6.13 o 
 -14   4  14       71.36       62.60      6.53 o 
 -12   4  14       38.27       43.27      2.86 o 
 -10   4  14      453.98      425.97      6.90 o 
  -8   4  14     1858.07     1928.04     16.46 o 
  -6   4  14      631.60      654.54      9.67 o 
  -4   4  14        3.82        5.01      1.56 o 
  -2   4  14      277.54      281.43      6.15 o 
   0   4  14        0.18        1.21      2.16 o 
   2   4  14      527.03      520.19     13.23 o 
   4   4  14      974.94      945.05     14.88 o 
   6   4  14     1044.05     1018.48     17.80 o 
   8   4  14      601.19      572.29     12.47 o 
  10   4  14       92.07      103.16     12.80 o 
 -19   5  14       88.31      103.90      6.21 o 
 -17   5  14      548.66      553.58     20.14 o 
 -15   5  14      848.31      845.75     17.44 o 
 -13   5  14      802.76      836.72     20.66 o 
 -11   5  14     1760.03     1771.50     19.19 o 
  -9   5  14      409.14      411.23      7.14 o 
  -7   5  14      154.86      179.81      5.01 o 
  -5   5  14     1222.26     1233.08     15.51 o 
  -3   5  14      617.44      618.00      9.31 o 
  -1   5  14     1203.08     1193.99     15.83 o 
   1   5  14      224.72      200.58      5.99 o 
   3   5  14        9.33       20.31      2.95 o 
   5   5  14       27.69       29.21      3.22 o 
   7   5  14       64.27       55.20      5.08 o 
   9   5  14      137.31      150.13     13.92 o 
 -18   6  14      139.93      129.21     10.01 o 
 -16   6  14        3.87        5.10      3.26 o 
 -14   6  14      193.42      205.83      8.47 o 
 -12   6  14        0.09        4.92      2.95 o 
 -10   6  14       47.37       55.14      3.81 o 
  -8   6  14       10.29        9.53      2.04 o 
  -6   6  14       84.72      101.22      5.25 o 
  -4   6  14      344.05      360.82      8.70 o 
  -2   6  14      740.74      756.78     11.42 o 
   0   6  14        1.21        1.60      1.74 o 
   2   6  14       56.90       57.69      4.01 o 
   4   6  14      202.19      191.25      6.31 o 
   6   6  14       13.05       16.10      2.76 o 
   8   6  14      145.23      170.44     11.50 o 
 -17   7  14       58.44       62.75     10.96 o 
 -15   7  14      607.64      588.13     17.29 o 
 -13   7  14        2.40        3.48      3.41 o 
 -11   7  14        2.82        1.88      2.52 o 
  -9   7  14      167.58      158.58      7.71 o 
  -7   7  14       31.45       34.97      3.12 o 
  -5   7  14      157.71      141.56      7.04 o 
  -3   7  14      123.65      114.10      5.45 o 
  -1   7  14     1230.95     1203.10     16.80 o 
   1   7  14       17.13       18.65      2.88 o 
   3   7  14       91.47      106.33      5.31 o 
   5   7  14       67.11       74.81      4.67 o 
   7   7  14      504.04      535.18     14.96 o 
 -14   8  14      156.28      136.16     15.06 o 
 -12   8  14       47.28       51.46      5.43 o 
 -10   8  14        0.89        1.19      2.46 o 
  -8   8  14      617.97      615.62     12.32 o 
  -6   8  14      300.01      278.68      7.30 o 
  -4   8  14        7.64       10.80      2.93 o 
  -2   8  14      521.47      542.24     18.38 o 
   0   8  14        9.84       13.15      2.71 o 
   2   8  14       68.91       67.76      4.88 o 
   4   8  14      241.81      240.73      7.91 o 
   6   8  14        4.24       -0.06      3.17 o 
 -13   9  14      265.71      261.14     10.31 o 
 -11   9  14      488.22      480.37     19.15 o 
  -9   9  14      301.40      307.91     11.12 o 
  -7   9  14      800.07      843.19     20.72 o 
  -5   9  14      988.53      987.95     25.56 o 
  -3   9  14      201.79      222.80      8.40 o 
  -1   9  14       25.67       22.36      3.40 o 
   1   9  14      128.80      128.01      6.87 o 
   3   9  14      147.38      174.10     11.19 o 
   5   9  14       23.33       34.44      4.53 o 
 -10  10  14       38.87       34.80      4.52 o 
  -8  10  14        0.43        2.67      2.95 o 
  -6  10  14        0.04       -2.86      3.12 o 
  -4  10  14      100.19      103.62      7.84 o 
  -2  10  14        9.22       10.95      3.11 o 
   0  10  14      157.60      155.20      7.54 o 
   2  10  14      166.66      164.98      7.78 o 
  -7  11  14        7.28        0.56      4.86 o 
  -5  11  14        0.10       12.75      5.07 o 
  -3  11  14        7.51       11.90      3.64 o 
 -19   1  15      291.02      283.65     13.87 o 
 -17   1  15      620.13      626.32     14.27 o 
 -15   1  15      823.11      816.58     10.28 o 
 -13   1  15      173.58      175.23      4.40 o 
 -11   1  15      191.41      202.19      6.15 o 
  -9   1  15      163.35      162.36      3.60 o 
  -7   1  15       79.27       69.98      3.09 o 
  -5   1  15      426.26      408.56      6.84 o 
  -3   1  15        1.23       -1.39      1.78 o 
  -1   1  15      211.59      210.57     10.43 o 
   1   1  15      392.00      391.10     10.32 o 
   3   1  15       11.70       12.14      2.88 o 
   5   1  15      481.72      518.46     12.58 o 
   7   1  15        3.55        0.10      2.55 o 
   9   1  15       78.08       78.40      6.26 o 
  11   1  15      260.13      276.66     10.39 o 
 -20   2  15       12.69        8.17      4.74 o 
 -18   2  15      431.14      450.85     17.66 o 
 -16   2  15      427.54      435.50      7.93 o 
 -14   2  15        1.19        1.20      1.48 o 
 -12   2  15      185.40      198.63      6.24 o 
 -10   2  15       54.76       60.03      3.13 o 
  -8   2  15      188.49      194.83      3.97 o 
  -6   2  15      574.02      630.18      8.92 o 
  -4   2  15      154.11      147.56      5.38 o 
  -2   2  15      795.15      738.42     12.59 o 
   0   2  15     1014.17     1035.37     18.12 o 
   2   2  15     1226.78     1204.69     20.11 o 
   4   2  15     2031.99     2013.73     28.73 o 
   6   2  15     1221.63     1235.51     21.15 o 
   8   2  15      551.48      539.40     13.33 o 
  10   2  15       96.30      127.09      7.76 o 
 -19   3  15      336.84      355.33     10.84 o 
 -17   3  15     1126.48     1092.05     27.13 o 
 -15   3  15     1472.89     1530.06     18.31 o 
 -13   3  15       73.08       77.29      4.74 o 
 -11   3  15      584.86      576.41      9.08 o 
  -9   3  15      239.05      230.12      5.69 o 
  -7   3  15      382.71      365.82      7.06 o 
  -5   3  15      795.30      826.10     11.77 o 
  -3   3  15      151.96      154.60      6.52 o 
  -1   3  15      323.50      307.08      7.92 o 
   1   3  15      182.75      166.15      6.20 o 
   3   3  15       19.47       19.84      3.27 o 
   5   3  15       60.64       61.58      5.12 o 
   7   3  15        0.49        5.68      2.61 o 
   9   3  15        4.60        3.28      2.85 o 
 -18   4  15      180.81      193.10      8.24 o 
 -16   4  15      190.12      178.13      7.01 o 
 -14   4  15        1.47       -2.07      2.75 o 
 -12   4  15        1.30        2.48      1.71 o 
 -10   4  15     1536.76     1538.88     17.09 o 
  -8   4  15        0.83       10.62      2.83 o 
  -6   4  15      197.39      176.06      6.80 o 
  -4   4  15       34.08       40.49      3.29 o 
  -2   4  15       54.85       54.98      3.71 o 
   0   4  15     1261.71     1193.71     15.83 o 
   2   4  15       13.85       14.17      2.73 o 
   4   4  15       22.10       23.55      4.65 o 
   6   4  15       13.29       13.74      3.07 o 
   8   4  15       45.71       32.15      4.98 o 
 -17   5  15       92.34       87.01      5.73 o 
 -15   5  15     1087.73     1042.94     17.39 o 
 -13   5  15      981.12      960.66     15.31 o 
 -11   5  15      157.28      163.62      4.62 o 
  -9   5  15       57.88       59.31      3.12 o 
  -7   5  15      172.05      189.08      5.87 o 
  -5   5  15      122.14      127.67      5.78 o 
  -3   5  15      303.82      298.22      7.40 o 
  -1   5  15       53.53       55.16      3.91 o 
   1   5  15        0.80       -1.63      1.76 o 
   3   5  15       20.45       15.37      2.93 o 
   5   5  15       30.63       31.66      3.50 o 
   7   5  15      182.19      194.42      7.47 o 
   9   5  15       64.75       72.03     10.57 o 
 -16   6  15       45.97       48.68      5.46 o 
 -14   6  15        9.84       11.34      3.51 o 
 -12   6  15       33.58       31.38      3.41 o 
 -10   6  15      200.24      206.09      5.51 o 
  -8   6  15      181.37      190.35      6.79 o 
  -6   6  15     1008.99      998.83     17.53 o 
  -4   6  15      438.13      412.07     10.32 o 
  -2   6  15      601.58      598.40     11.90 o 
   0   6  15     1127.44     1067.02     15.59 o 
   2   6  15      495.51      504.01     10.15 o 
   4   6  15     1217.79     1286.48     17.73 o 
   6   6  15       10.73        8.07      3.69 o 
   8   6  15       23.20       19.92      5.54 o 
 -15   7  15      342.79      327.40     11.19 o 
 -13   7  15     1193.66     1122.65     21.39 o 
 -11   7  15      805.37      824.02     15.65 o 
  -9   7  15     1678.79     1691.50     26.74 o 
  -7   7  15      281.45      279.79      9.51 o 
  -5   7  15      582.12      578.21     14.24 o 
  -3   7  15      259.48      271.39      8.12 o 
  -1   7  15      603.06      616.31     12.49 o 
   1   7  15       11.72       12.01      2.82 o 
   3   7  15       86.60       87.27      5.14 o 
   5   7  15        3.22        5.35      2.44 o 
   7   7  15       14.78       21.51      4.74 o 
 -14   8  15      239.96      229.30      9.72 o 
 -12   8  15      170.52      175.42      9.16 o 
 -10   8  15       23.38       27.24      6.25 o 
  -8   8  15     1141.43     1115.13     22.80 o 
  -6   8  15      584.66      568.81     15.72 o 
  -4   8  15      218.12      210.65      8.72 o 
  -2   8  15      730.68      716.91     14.97 o 
   0   8  15       18.03       21.47      3.48 o 
   2   8  15      174.70      169.15     10.89 o 
   4   8  15        4.40        3.12      2.61 o 
 -13   9  15        8.31       10.82      3.92 o 
 -11   9  15       15.67       22.58      4.27 o 
  -9   9  15       87.40       98.89      7.42 o 
  -7   9  15      241.33      233.34     11.74 o 
  -5   9  15       15.54       20.04      3.78 o 
  -3   9  15       30.99       28.37      4.30 o 
  -1   9  15       40.89       39.79      4.54 o 
   1   9  15      142.68      149.36      9.26 o 
   3   9  15        7.12        8.07      3.33 o 
 -10  10  15        0.46        3.60      3.49 o 
  -8  10  15       49.87       46.23      5.80 o 
  -6  10  15      115.77      106.13      8.76 o 
  -4  10  15      240.66      249.76     18.86 o 
  -2  10  15      195.49      225.03      9.48 o 
   0  10  15       34.46       32.65      4.56 o 
 -20   0  16        2.55        5.08      4.99 o 
 -18   0  16      269.88      268.63     12.18 o 
 -16   0  16      486.47      498.58     12.00 o 
 -14   0  16      956.00      977.08     25.87 o 
 -12   0  16      486.04      537.86     11.56 o 
 -10   0  16     4098.15     4278.45     47.96 o 
  -8   0  16      781.65      822.96     21.75 o 
  -6   0  16     2129.38     2131.00     27.50 o 
  -4   0  16     1695.99     1700.16     27.28 o 
  -2   0  16     1139.37     1071.61     26.74 o 
   0   0  16     2587.64     2534.45     47.94 o 
   2   0  16      799.94      776.26     22.36 o 
   4   0  16      537.52      566.75     19.02 o 
   6   0  16     2112.64     2035.11     42.77 o 
   8   0  16      132.81      138.28     11.54 o 
 -19   1  16      204.46      216.62     19.32 o 
 -17   1  16      155.86      160.22      5.63 o 
 -15   1  16     1259.54     1264.72     14.90 o 
 -13   1  16      797.52      801.74     12.10 o 
 -11   1  16      387.93      379.99      6.73 o 
  -9   1  16      122.68      136.30      5.60 o 
  -7   1  16      269.38      258.95      5.42 o 
  -5   1  16      105.38      104.72      6.09 o 
  -3   1  16      248.23      243.64      7.04 o 
  -1   1  16       66.64       74.79      5.49 o 
   1   1  16       27.07       25.72      3.66 o 
   3   1  16       96.93       86.68      6.07 o 
   5   1  16       32.40       35.69      4.41 o 
   7   1  16       66.71       60.21      6.04 o 
   9   1  16      166.59      181.57      9.58 o 
 -20   2  16       22.79       18.99      8.22 o 
 -18   2  16      134.86      137.04      6.62 o 
 -16   2  16       34.13       30.14      2.84 o 
 -14   2  16        0.48        2.55      1.78 o 
 -12   2  16        3.40        0.85      2.06 o 
 -10   2  16      175.31      172.69      5.02 o 
  -8   2  16      159.41      157.50      4.41 o 
  -6   2  16       76.25       74.97      3.94 o 
  -4   2  16       24.50       24.97      2.69 o 
  -2   2  16      802.95      840.62     14.03 o 
   0   2  16      177.58      168.15      8.45 o 
   2   2  16       13.27       17.26      3.21 o 
   4   2  16      100.60      109.49      7.22 o 
   6   2  16      371.12      406.07     15.40 o 
   8   2  16       13.77       15.28      3.69 o 
 -19   3  16      367.61      394.30     11.60 o 
 -17   3  16       97.68       91.21      6.50 o 
 -15   3  16       29.99       35.16      3.62 o 
 -13   3  16      568.73      570.02     11.70 o 
 -11   3  16       63.28       64.81      3.64 o 
  -9   3  16      205.53      190.07      4.74 o 
  -7   3  16        1.96        3.61      1.98 o 
  -5   3  16        0.13        0.84      1.57 o 
  -3   3  16      251.36      250.71      6.59 o 
  -1   3  16      120.53      128.94      6.55 o 
   1   3  16      468.41      471.14     10.33 o 
   3   3  16      298.81      312.09      9.78 o 
   5   3  16       21.10       19.42      3.54 o 
   7   3  16       85.45       98.45      6.64 o 
   9   3  16      496.97      497.50     12.98 o 
 -18   4  16       99.12      102.17     11.38 o 
 -16   4  16      830.97      817.23     17.28 o 
 -14   4  16      312.36      333.86      8.58 o 
 -12   4  16     1920.16     1929.65     21.88 o 
 -10   4  16      393.94      411.40      9.52 o 
  -8   4  16        0.56        1.59      1.84 o 
  -6   4  16      673.84      654.24     11.26 o 
  -4   4  16      205.25      213.18      6.30 o 
  -2   4  16      550.10      551.35     10.67 o 
   0   4  16      536.27      501.81     10.91 o 
   2   4  16     1265.22     1248.31     18.79 o 
   4   4  16      506.10      524.81     12.93 o 
   6   4  16      457.58      459.96     11.94 o 
   8   4  16      823.87      934.90     18.03 o 
 -17   5  16      364.77      377.58     16.47 o 
 -15   5  16      200.27      179.56      7.05 o 
 -13   5  16      183.16      189.23      5.95 o 
 -11   5  16      261.01      260.79     10.38 o 
  -9   5  16      517.88      535.16     13.16 o 
  -7   5  16      357.99      345.76     16.34 o 
  -5   5  16      204.82      197.88      6.68 o 
  -3   5  16       53.10       52.70      3.98 o 
  -1   5  16      259.54      253.06      7.10 o 
   1   5  16       42.67       28.47      3.18 o 
   3   5  16       50.49       51.23      4.41 o 
   5   5  16      270.71      237.31      7.77 o 
   7   5  16       11.72       13.53      3.08 o 
 -16   6  16        5.89        6.57      4.42 o 
 -14   6  16        5.05        4.97      2.82 o 
 -12   6  16        2.27       -1.46      1.96 o 
 -10   6  16      144.07      156.12      5.66 o 
  -8   6  16      634.62      623.19     12.48 o 
  -6   6  16        9.40       16.76      3.18 o 
  -4   6  16      224.52      235.64      7.50 o 
  -2   6  16      940.39      940.62     15.87 o 
   0   6  16      353.39      343.86      8.49 o 
   2   6  16       31.40       29.14      3.41 o 
   4   6  16        2.52        0.70      2.66 o 
   6   6  16       49.49       53.99      4.41 o 
 -15   7  16        7.34        6.97      3.37 o 
 -13   7  16        6.41       13.51      3.76 o 
 -11   7  16        0.75        0.51      2.06 o 
  -9   7  16       45.89       43.86      4.00 o 
  -7   7  16       87.69       90.22      6.46 o 
  -5   7  16      136.16      148.42      7.66 o 
  -3   7  16      142.10      144.08      8.06 o 
  -1   7  16      164.97      163.00      7.06 o 
   1   7  16       41.46       40.47      4.17 o 
   3   7  16      359.19      390.52     10.12 o 
   5   7  16       15.37       25.42      3.64 o 
 -14   8  16      104.83       98.54      7.46 o 
 -12   8  16      337.61      339.38     11.20 o 
 -10   8  16      242.70      249.90     15.71 o 
  -8   8  16       14.00       15.93      3.70 o 
  -6   8  16       92.25       99.18      6.97 o 
  -4   8  16      520.28      514.16     13.99 o 
  -2   8  16      330.14      330.74     10.18 o 
   0   8  16      204.22      208.96      8.03 o 
   2   8  16      154.57      159.08      7.44 o 
   4   8  16      242.05      262.68      8.71 o 
 -11   9  16      651.83      711.78     23.43 o 
  -9   9  16     1105.41     1107.85     29.03 o 
  -7   9  16        0.80       -1.32      2.98 o 
  -5   9  16        3.79        4.71      3.06 o 
  -3   9  16        0.07        2.53      3.03 o 
  -1   9  16       82.28       64.24      5.68 o 
   1   9  16       24.75       33.54      4.52 o 
  -6  10  16       32.22       31.20      6.80 o 
  -4  10  16      226.77      229.51     12.10 o 
 -19   1  17       36.21       28.50      6.07 o 
 -17   1  17        2.19        1.12      2.48 o 
 -15   1  17      578.84      568.96     10.20 o 
 -13   1  17      540.69      549.37      9.75 o 
 -11   1  17        1.13        1.44      1.57 o 
  -9   1  17      799.55      803.08     13.08 o 
  -7   1  17       22.63       26.83      2.35 o 
  -5   1  17      584.05      608.12      9.47 o 
  -3   1  17       89.20       85.33      5.07 o 
  -1   1  17     1472.47     1398.93     23.12 o 
   1   1  17       83.26       66.85      5.53 o 
   3   1  17       37.11       37.99      4.42 o 
   5   1  17      308.26      301.84     10.14 o 
   7   1  17      247.16      237.48      9.51 o 
 -18   2  17      322.47      319.97     17.48 o 
 -16   2  17      409.86      426.91      8.89 o 
 -14   2  17     1230.41     1239.98     16.44 o 
 -12   2  17      731.21      769.34     11.87 o 
 -10   2  17      238.90      251.80      8.34 o 
  -8   2  17      465.12      453.26      9.72 o 
  -6   2  17     2790.15     2826.41     26.58 o 
  -4   2  17     1609.44     1625.41     19.73 o 
  -2   2  17        5.66        5.25      3.51 o 
   0   2  17      461.90      460.19     17.41 o 
   2   2  17      507.61      524.11     14.90 o 
   4   2  17       47.83       56.13      5.30 o 
   6   2  17      728.53      811.69     17.34 o 
   8   2  17      359.43      392.94     16.34 o 
 -17   3  17        2.97        5.13      2.80 o 
 -15   3  17       68.58       75.90      4.52 o 
 -13   3  17      306.54      289.62      7.14 o 
 -11   3  17       17.04       20.85      2.34 o 
  -9   3  17       21.36       21.10      3.03 o 
  -7   3  17       24.55       26.08      2.66 o 
  -5   3  17       16.04       15.14      2.53 o 
  -3   3  17      124.89      118.38      5.49 o 
  -1   3  17       19.82       14.78      2.88 o 
   1   3  17      199.98      187.32      8.31 o 
   3   3  17      478.53      469.88     12.51 o 
   5   3  17       91.82       75.68      5.95 o 
   7   3  17      196.63      161.98      8.68 o 
 -18   4  17        5.60        6.44      4.51 o 
 -16   4  17      220.60      211.85      8.76 o 
 -14   4  17      214.87      216.33      8.48 o 
 -12   4  17      384.40      388.13      9.28 o 
 -10   4  17        0.45        0.33      1.62 o 
  -8   4  17        0.03        1.48      1.78 o 
  -6   4  17        0.49        2.38      2.55 o 
  -4   4  17      974.42      942.31     17.39 o 
  -2   4  17      244.40      229.24      6.74 o 
   0   4  17      129.87      137.44      6.53 o 
   2   4  17        7.16        7.27      3.41 o 
   4   4  17       27.88       31.30      4.24 o 
   6   4  17        0.67        2.84      2.74 o 
 -17   5  17       44.59       47.95      5.38 o 
 -15   5  17      252.22      238.73      9.33 o 
 -13   5  17      224.01      210.35      9.34 o 
 -11   5  17     1091.25     1054.49     15.53 o 
  -9   5  17       12.01       13.29      2.64 o 
  -7   5  17        0.06        0.06      2.19 o 
  -5   5  17      295.35      280.67      8.17 o 
  -3   5  17       11.00        8.15      2.50 o 
  -1   5  17      106.88      100.90      5.42 o 
   1   5  17       91.17       87.20      5.76 o 
   3   5  17      165.70      174.67      7.31 o 
   5   5  17        0.15        0.61      2.44 o 
 -16   6  17      192.59      201.46      7.73 o 
 -14   6  17      398.24      392.18     21.01 o 
 -12   6  17      453.66      459.82     10.38 o 
 -10   6  17      390.23      408.04     16.81 o 
  -8   6  17      588.34      618.34     12.71 o 
  -6   6  17      794.74      773.72     15.74 o 
  -4   6  17     1607.96     1611.94     22.58 o 
  -2   6  17      522.78      534.99     11.84 o 
   0   6  17      261.83      297.41      8.21 o 
   2   6  17        2.98        5.38      2.56 o 
   4   6  17      211.60      214.05     10.65 o 
 -15   7  17       46.12       48.44      5.73 o 
 -13   7  17      270.07      277.84      8.69 o 
 -11   7  17       79.74       74.58      5.40 o 
  -9   7  17      242.27      247.67     12.30 o 
  -7   7  17        0.18        1.81      2.61 o 
  -5   7  17      251.75      237.48     10.08 o 
  -3   7  17        9.20        5.12      2.67 o 
  -1   7  17      748.46      721.25     14.29 o 
   1   7  17       48.31       49.71      4.64 o 
   3   7  17       38.26       32.83      4.07 o 
 -12   8  17      217.36      206.40     11.31 o 
 -10   8  17      466.90      466.06     13.10 o 
  -8   8  17      554.90      522.05     14.04 o 
  -6   8  17        9.12       12.07      3.51 o 
  -4   8  17       20.20       14.94      3.83 o 
  -2   8  17      775.48      766.45     16.32 o 
   0   8  17        6.01        0.11      2.69 o 
   2   8  17       66.29       61.95      5.25 o 
  -9   9  17        1.90        6.72      7.19 o 
  -7   9  17      121.85      121.86      9.79 o 
  -5   9  17       20.85       26.03      4.26 o 
  -3   9  17      132.19      125.17     11.46 o 
  -1   9  17      127.37      129.96     10.88 o 
 -18   0  18      411.70      418.27     13.91 o 
 -16   0  18      627.01      706.94     29.34 o 
 -14   0  18     3673.38     3694.18     84.41 o 
 -12   0  18     1751.95     1761.73     33.82 o 
 -10   0  18      540.98      542.60     12.66 o 
  -8   0  18      388.45      397.15     10.24 o 
  -6   0  18      651.69      619.42     15.50 o 
  -4   0  18      554.60      563.98     19.68 o 
  -2   0  18       44.95       39.17      6.52 o 
   0   0  18      249.34      229.93     19.53 o 
   2   0  18      123.60      128.52     10.96 o 
   4   0  18       18.67       23.63      5.95 o 
   6   0  18      582.81      576.32     20.88 o 
 -17   1  18      247.43      255.08      9.31 o 
 -15   1  18      288.02      276.93      9.08 o 
 -13   1  18       93.54       89.93      5.36 o 
 -11   1  18        2.34        5.00      2.05 o 
  -9   1  18      443.02      445.62      7.76 o 
  -7   1  18      616.63      647.90     10.30 o 
  -5   1  18     1299.42     1305.02     22.24 o 
  -3   1  18      149.15      153.75      6.68 o 
  -1   1  18       66.29       66.60      6.73 o 
   1   1  18      506.48      482.51     13.01 o 
   3   1  18      237.20      241.77      9.46 o 
   5   1  18       46.54       47.34      5.27 o 
   7   1  18      110.44      101.39      9.45 o 
 -18   2  18       17.74       14.27      8.38 o 
 -16   2  18        0.80       -0.37      2.20 o 
 -14   2  18       57.67       60.75      4.01 o 
 -12   2  18       10.90       15.75      2.68 o 
 -10   2  18      196.54      198.82      5.90 o 
  -8   2  18       42.74       44.03      3.28 o 
  -6   2  18       51.62       58.04      3.63 o 
  -4   2  18      461.16      464.27     10.73 o 
  -2   2  18        0.23       -1.92      1.96 o 
   0   2  18       43.38       45.85      4.87 o 
   2   2  18      245.15      268.95      9.80 o 
   4   2  18        0.05       -0.50      2.62 o 
   6   2  18        0.26        1.79      2.82 o 
 -17   3  18       10.28        6.77      3.75 o 
 -15   3  18      328.52      329.46     11.27 o 
 -13   3  18      756.36      750.37     12.05 o 
 -11   3  18      657.76      671.16     11.24 o 
  -9   3  18      102.53      102.73      4.87 o 
  -7   3  18      173.66      168.45      5.51 o 
  -5   3  18      667.10      661.76     11.81 o 
  -3   3  18      257.97      241.59      6.99 o 
  -1   3  18        5.18        5.21      2.44 o 
   1   3  18        4.43        4.98      2.91 o 
   3   3  18       79.28       72.78      6.11 o 
   5   3  18       25.30       28.73      4.34 o 
 -16   4  18      449.42      442.10     15.61 o 
 -14   4  18      926.51      931.25     15.87 o 
 -12   4  18      152.61      155.90      5.84 o 
 -10   4  18       14.77       12.01      2.41 o 
  -8   4  18      828.51      792.60     13.59 o 
  -6   4  18      790.22      794.35     14.53 o 
  -4   4  18      578.76      579.79     13.26 o 
  -2   4  18      429.96      415.32      9.38 o 
   0   4  18      141.25      140.34      6.89 o 
   2   4  18      162.67      170.19      7.34 o 
   4   4  18       72.98       95.02      6.91 o 
   6   4  18      139.64      169.58      8.34 o 
 -15   5  18        5.33        8.66      9.42 o 
 -13   5  18        8.27        4.05      2.81 o 
 -11   5  18       59.02       54.44      3.63 o 
  -9   5  18       11.15       12.57      2.84 o 
  -7   5  18        0.55        1.11      2.41 o 
  -5   5  18       87.21       76.71      5.28 o 
  -3   5  18      278.25      252.86      7.55 o 
  -1   5  18      189.49      198.48      7.10 o 
   1   5  18      813.71      835.12     17.21 o 
   3   5  18       69.58       72.44      5.44 o 
   5   5  18      166.26      176.29      7.64 o 
 -14   6  18       32.31       27.35      5.41 o 
 -12   6  18      101.60       98.87      6.67 o 
 -10   6  18      253.04      239.00      7.91 o 
  -8   6  18      263.81      261.66      8.28 o 
  -6   6  18       67.16       64.06      5.55 o 
  -4   6  18      140.84      129.97      6.82 o 
  -2   6  18      367.69      358.09      9.86 o 
   0   6  18       91.84       91.23      5.50 o 
   2   6  18       22.38       23.82      3.44 o 
   4   6  18        7.59        2.66      4.88 o 
 -13   7  18        0.16        1.37      3.42 o 
 -11   7  18        6.90        7.14      2.86 o 
  -9   7  18       12.25        9.67      3.53 o 
  -7   7  18       16.67       15.40      3.82 o 
  -5   7  18      119.29      120.87      7.40 o 
  -3   7  18      127.67      136.74      7.20 o 
  -1   7  18       63.02       56.35      5.06 o 
   1   7  18      155.79      171.21      7.85 o 
 -10   8  18        0.15        0.33      2.94 o 
  -8   8  18      531.30      537.35     20.41 o 
  -6   8  18      195.03      190.41      9.01 o 
  -4   8  18      163.22      167.09      9.45 o 
  -2   8  18      567.19      595.55     13.41 o 
   0   8  18       71.41       80.35      8.78 o 
 -17   1  19       16.08       15.62      4.30 o 
 -15   1  19       51.41       46.79      4.16 o 
 -13   1  19      209.06      200.77      7.90 o 
 -11   1  19      110.15       99.38      5.23 o 
  -9   1  19      438.71      431.05      7.92 o 
  -7   1  19      141.28      152.27      6.02 o 
  -5   1  19        0.13        2.26      2.30 o 
  -3   1  19      423.12      414.48     12.21 o 
  -1   1  19       12.64       10.28      4.14 o 
   1   1  19      591.09      574.41     16.92 o 
   3   1  19      468.46      462.27     13.21 o 
   5   1  19       17.48       25.85      4.36 o 
 -16   2  19      446.34      466.28     10.67 o 
 -14   2  19     1234.91     1182.21     24.01 o 
 -12   2  19     1516.55     1526.58     20.30 o 
 -10   2  19      474.30      482.21      9.41 o 
  -8   2  19      634.80      628.68     12.99 o 
  -6   2  19       26.46       29.59      3.32 o 
  -4   2  19        3.55        0.50      2.21 o 
  -2   2  19      109.75      109.28      6.29 o 
   0   2  19        0.16       -1.65      2.57 o 
   2   2  19       30.06       26.53      4.35 o 
   4   2  19       37.14       38.13      5.73 o 
 -17   3  19        2.55        0.98      2.87 o 
 -15   3  19      140.30      152.73     11.44 o 
 -13   3  19      220.42      221.02      7.36 o 
 -11   3  19        0.62       -0.40      1.88 o 
  -9   3  19       18.09       20.88      3.09 o 
  -7   3  19        2.11        6.28      2.04 o 
  -5   3  19      368.28      355.55      8.72 o 
  -3   3  19      621.86      600.29     13.56 o 
  -1   3  19      490.91      496.26     14.89 o 
   1   3  19      275.01      268.05     13.02 o 
   3   3  19      157.47      138.65      8.01 o 
   5   3  19      313.65      332.89     11.26 o 
 -16   4  19       42.54       44.86      5.20 o 
 -14   4  19      189.56      202.09      7.15 o 
 -12   4  19      199.29      169.80      6.58 o 
 -10   4  19      487.96      483.48      9.63 o 
  -8   4  19       80.52       73.46      4.84 o 
  -6   4  19       25.38       29.54      3.72 o 
  -4   4  19       83.76       85.56      5.22 o 
  -2   4  19       59.44       73.60      4.93 o 
   0   4  19      229.43      233.69      8.36 o 
   2   4  19       32.99       23.45      3.58 o 
   4   4  19        2.45        6.60      3.22 o 
 -15   5  19       17.25        8.95      3.60 o 
 -13   5  19       81.04       81.64      5.38 o 
 -11   5  19        7.99       11.27      2.53 o 
  -9   5  19      231.58      230.39      8.27 o 
  -7   5  19      208.30      221.09      8.65 o 
  -5   5  19      262.05      270.67      8.57 o 
  -3   5  19       18.82       17.13      3.08 o 
  -1   5  19       13.35       16.74      3.20 o 
   1   5  19       43.04       59.91      5.82 o 
   3   5  19       39.78       37.82      4.36 o 
 -14   6  19      475.32      484.05     31.54 o 
 -12   6  19      406.43      419.78     14.63 o 
 -10   6  19      197.83      194.02     10.84 o 
  -8   6  19      588.48      612.27     15.76 o 
  -6   6  19      356.12      351.14     10.83 o 
  -4   6  19        5.63        2.32      2.54 o 
  -2   6  19        0.47        1.53      2.69 o 
   0   6  19      152.51      153.68      7.72 o 
   2   6  19        0.01        3.70      2.76 o 
 -11   7  19      103.30       98.02      7.39 o 
  -9   7  19       53.94       52.49      4.71 o 
  -7   7  19      241.34      229.76      9.65 o 
  -5   7  19       79.27       71.48      6.20 o 
  -3   7  19      183.47      177.59      8.08 o 
  -1   7  19      783.63      776.80     15.65 o 
  -8   8  19      150.85      159.77     13.20 o 
  -6   8  19        0.23        3.39      3.14 o 
  -4   8  19        4.38        9.90      4.41 o 
 -16   0  20     1074.69     1089.21     60.62 o 
 -14   0  20     1081.77     1081.50     39.68 o 
 -12   0  20      284.28      297.95     12.32 o 
 -10   0  20      548.77      519.01     14.07 o 
  -8   0  20       70.10       69.93      5.65 o 
  -6   0  20      277.77      266.82     10.59 o 
  -4   0  20       56.31       62.01      8.44 o 
  -2   0  20      430.20      354.88     16.63 o 
   0   0  20       54.61       40.18      7.12 o 
   2   0  20      442.84      400.42     18.41 o 
   4   0  20      118.08      127.75     11.72 o 
 -17   1  20       41.97       33.82      7.94 o 
 -15   1  20       12.33       17.59      3.08 o 
 -13   1  20      388.15      373.79      9.83 o 
 -11   1  20      395.69      406.43     10.57 o 
  -9   1  20     1298.23     1301.36     17.24 o 
  -7   1  20      489.52      480.29      9.27 o 
  -5   1  20       98.02      115.38      6.64 o 
  -3   1  20      705.35      707.09     23.44 o 
  -1   1  20       37.69       43.28      5.20 o 
   1   1  20       19.38       21.27      4.21 o 
   3   1  20       81.80       86.17      6.89 o 
 -16   2  20       19.25       22.88      4.97 o 
 -14   2  20        0.92        2.55      2.37 o 
 -12   2  20        0.15       -0.87      1.92 o 
 -10   2  20       25.28       24.66      2.95 o 
  -8   2  20      176.69      159.82      5.79 o 
  -6   2  20       66.86       61.51      6.06 o 
  -4   2  20      153.78      150.31      7.47 o 
  -2   2  20       14.33       13.76      3.16 o 
   0   2  20        3.57        2.35      3.03 o 
   2   2  20       74.94       78.97      6.71 o 
 -15   3  20       60.41       52.80      5.31 o 
 -13   3  20        2.60        0.49      2.25 o 
 -11   3  20      288.52      276.42      7.38 o 
  -9   3  20      220.75      214.59      7.34 o 
  -7   3  20      180.65      166.76      7.19 o 
  -5   3  20      177.10      174.53      6.92 o 
  -3   3  20       52.10       50.01      5.57 o 
  -1   3  20        1.93        1.91      2.48 o 
   1   3  20       18.57       13.29      3.76 o 
   3   3  20      320.97      358.69     12.42 o 
 -14   4  20        6.02        8.95      3.22 o 
 -12   4  20     1097.67     1078.34     17.91 o 
 -10   4  20       56.15       50.01      4.33 o 
  -8   4  20      148.37      161.93      6.71 o 
  -6   4  20      199.79      189.83      7.78 o 
  -4   4  20        0.67        1.26      2.28 o 
  -2   4  20       55.93       66.17      6.24 o 
   0   4  20      124.68      119.87      8.43 o 
   2   4  20        0.18        2.91      2.61 o 
 -13   5  20      160.81      171.82      8.04 o 
 -11   5  20       23.58       32.39      3.57 o 
  -9   5  20       97.11       92.64      6.86 o 
  -7   5  20      471.89      456.91     12.42 o 
  -5   5  20      193.37      192.98      7.80 o 
  -3   5  20      436.26      460.67     11.54 o 
  -1   5  20      300.20      307.16      8.91 o 
   1   5  20       46.98       53.17      5.11 o 
 -12   6  20        6.30        7.46      3.18 o 
 -10   6  20       20.87       24.35      3.57 o 
  -8   6  20       27.75       28.44      4.54 o 
  -6   6  20        8.04        9.74      3.40 o 
  -4   6  20       39.27       39.71      4.43 o 
  -2   6  20       98.58      108.03      6.74 o 
   0   6  20       43.57       62.73     11.36 o 
  -9   7  20      152.19      159.00      7.85 o 
  -7   7  20      190.02      202.62      9.60 o 
  -5   7  20       16.75       16.23      4.20 o 
  -3   7  20       24.69       17.47      7.43 o 
 -15   1  21       29.00       27.60      3.68 o 
 -13   1  21        0.50       -0.41      2.26 o 
 -11   1  21      117.83      114.39      5.83 o 
  -9   1  21      344.67      344.11      7.81 o 
  -7   1  21      284.94      304.87      7.57 o 
  -5   1  21      909.01      916.13     16.99 o 
  -3   1  21      504.41      492.04     14.28 o 
  -1   1  21       16.48       17.30      3.97 o 
   1   1  21        3.45        4.59      3.22 o 
 -14   2  21      247.57      232.41      7.94 o 
 -12   2  21      237.91      241.14      8.06 o 
 -10   2  21       96.48       88.71      4.96 o 
  -8   2  21      385.12      374.06      8.94 o 
  -6   2  21      276.83      297.67     10.96 o 
  -4   2  21       23.07       23.08      3.77 o 
  -2   2  21      201.55      202.71      8.39 o 
   0   2  21       17.82       18.46      4.13 o 
 -13   3  21        9.88        7.75      2.78 o 
 -11   3  21       80.31       80.20      5.30 o 
  -9   3  21      438.35      425.14     10.71 o 
  -7   3  21     1198.21     1172.96     19.36 o 
  -5   3  21      269.33      279.03      8.29 o 
  -3   3  21      185.43      191.05      8.54 o 
  -1   3  21       36.65       31.19      4.21 o 
   1   3  21      111.55      129.44      8.56 o 
 -12   4  21      196.49      190.16      7.27 o 
 -10   4  21       72.88       64.36      4.89 o 
  -8   4  21       21.54       15.32      3.04 o 
  -6   4  21       10.83       13.68      3.22 o 
  -4   4  21       91.55       95.30      5.86 o 
  -2   4  21       20.38       14.14      3.42 o 
   0   4  21        6.98        9.51      3.11 o 
 -11   5  21      433.86      426.73     11.33 o 
  -9   5  21       89.22       96.06      5.91 o 
  -7   5  21      183.68      195.06      9.47 o 
  -5   5  21      390.17      413.11     11.05 o 
  -3   5  21      222.15      237.30      9.07 o 
  -1   5  21       47.42       44.59      9.94 o 
  -8   6  21      199.18      202.71      9.68 o 
  -6   6  21       72.19       74.03      7.04 o 
  -4   6  21       30.45       36.96      8.44 o 
 -14   0  22      352.61      326.74     13.53 o 
 -12   0  22       18.63       19.54      5.55 o 
 -10   0  22        1.19        2.52      3.64 o 
  -8   0  22      209.75      184.61     10.14 o 
  -6   0  22       87.06       79.60      8.06 o 
  -4   0  22       22.27       26.64      6.84 o 
  -2   0  22     1693.34     1684.44     41.91 o 
   0   0  22      153.16      165.90     13.80 o 
 -13   1  22      314.23      299.55      9.15 o 
 -11   1  22      297.13      302.18      9.12 o 
  -9   1  22      114.92      118.27      5.47 o 
  -7   1  22      231.31      246.73      7.13 o 
  -5   1  22      436.64      451.92     11.87 o 
  -3   1  22       43.29       38.78      5.47 o 
  -1   1  22       22.75       24.41      4.37 o 
 -12   2  22       33.20       36.31      4.08 o 
 -10   2  22        0.02       -0.53      1.92 o 
  -8   2  22      208.15      225.60      7.43 o 
  -6   2  22       90.43       90.93      5.73 o 
  -4   2  22        0.24        2.23      2.77 o 
  -2   2  22       48.58       48.30      5.49 o 
 -11   3  22      424.71      393.88     10.61 o 
  -9   3  22        1.79        2.92      2.35 o 
  -7   3  22      103.35      103.84      6.53 o 
  -5   3  22      618.78      606.35     12.63 o 
  -3   3  22       20.66       31.39      4.14 o 
 -10   4  22       11.03       10.64      3.18 o 
  -8   4  22       86.11       75.64      6.22 o 
  -6   4  22        1.50       -0.11      2.46 o 
  -4   4  22      232.40      238.76      8.81 o 
 -11   1  23       58.34       57.25      4.93 o 
  -9   1  23      343.07      342.18      9.70 o 
  -7   1  23      137.97      144.72      6.97 o 
  -5   1  23      308.38      341.03     10.61 o 
 -10   2  23        0.49        1.88      2.74 o 
  -8   2  23        0.76        0.52      2.33 o 
  -6   2  23      200.65      201.08      9.12 o 
  -4   2  23      215.68      213.81     16.20 o 
                                                 
